# Supplementary material for: Quantitative assay of targeted proteome in tomato trichome glandular cells using a large-scale selected reaction monitoring strategy
Source: Plant Methods. 2019 Apr 24;15:40. doi: 10.1186/s13007-019-0427-7 (PMC6480907; doi:10.1186/s13007-019-0427-7)
Supplement: Supplementary file 2 — Additional file 2: Table S1. Tomato trichome glandular cell (TGC) proteins identified by gel electrophoresis-assisted liquid chromatography-tandem mass spectrometry (GeLC–MS/MS) analysis. TGC proteins were identified using ProteinPilot (SCIEX) software with a false discovery rate (FDR) of 1%. Accession: accession ID in UniProtKB database; Protein Name: name of identified protein; Identified Peptide #: number of tryptic peptide identified by MS/MS, the cut-off for peptide confidence scores was > 95; % Sequence Coverage: the percentage of the protein sequence covered by identified peptides with confidence score > 95. [file 13007_2019_427_MOESM2_ESM.xlsx]

## Sheet: Table S1
Table S1. Tomato TGC proteins identified by GeLC-MS/MS analysis
	Accession	Protein Name	Identified peptide # (Conf ≧95)	% Sequence Coverage (Conf ≧95)
1	tr|K4ASM0|K4ASM0_SOLLC	Lipoxygenase OS=Solanum lycopersicum GN=loxC PE=3 SV=1	52	44.98
2	tr|K4CMI0|K4CMI0_SOLLC	Uncharacterized protein OS=Solanum lycopersicum GN=Solyc08g074620.1 PE=3 SV=1	27	28.45
3	tr|Q9FT17|Q9FT17_SOLLC	Lipoxygenase OS=Solanum lycopersicum GN=LOC543818 PE=2 SV=1	17	22.27
4	tr|E0Z1D0|E0Z1D0_SOLLC	Sucrose synthase OS=Solanum lycopersicum GN=SUS3 PE=3 SV=1	16	18.88
5	tr|K4B989|K4B989_SOLLC	Uncharacterized protein OS=Solanum lycopersicum GN=Solyc02g078650.2 PE=3 SV=1	25	21.5
6	tr|K4DFR1|K4DFR1_SOLLC	Uncharacterized protein OS=Solanum lycopersicum GN=LOC543861 PE=3 SV=1	18	26.97
7	tr|K4D062|K4D062_SOLLC	Uncharacterized protein OS=Solanum lycopersicum GN=Solyc10g048030.1 PE=4 SV=1	26	54.11
8	tr|K4B1S1|K4B1S1_SOLLC	Uncharacterized protein OS=Solanum lycopersicum GN=Solyc01g103450.2 PE=3 SV=1	13	21.48
9	tr|K4DAD5|K4DAD5_SOLLC	Uncharacterized protein OS=Solanum lycopersicum GN=Solyc11g069790.1 PE=3 SV=1	13	25.51
10	tr|K4AV63|K4AV63_SOLLC	Uncharacterized protein OS=Solanum lycopersicum GN=Solyc01g028810.2 PE=3 SV=1	14	25.88
11	tr|K4BNH6|K4BNH6_SOLLC	Uncharacterized protein OS=Solanum lycopersicum GN=Solyc04g005700.2 PE=4 SV=1	19	59.86
12	tr|R9R6M9|R9R6M9_SOLLC	Terpene synthase 19 OS=Solanum lycopersicum PE=4 SV=1	13	15.42
13	tr|K4B9P3|K4B9P3_SOLLC	Pectinesterase OS=Solanum lycopersicum GN=Solyc02g080220.2 PE=3 SV=1	22	22.08
14	tr|K4B8E7|K4B8E7_SOLLC	Uncharacterized protein OS=Solanum lycopersicum GN=Solyc02g071710.2 PE=4 SV=1	19	37.11
15	tr|K4CQV5|K4CQV5_SOLLC	Fructose-bisphosphate aldolase OS=Solanum lycopersicum GN=Solyc09g009260.2 PE=3 SV=1	12	36.59
16	tr|K4BNT9|K4BNT9_SOLLC	Uncharacterized protein OS=Solanum lycopersicum GN=Solyc04g007820.2 PE=4 SV=1	12	57.14
17	tr|K4BNR2|K4BNR2_SOLLC	ATP synthase subunit beta OS=Solanum lycopersicum GN=Solyc04g007550.2 PE=3 SV=1	10	23.67
18	tr|K4D9L5|K4D9L5_SOLLC	Uncharacterized protein OS=Solanum lycopersicum GN=Solyc11g066060.1 PE=3 SV=1	10	17.48
19	tr|K4C227|K4C227_SOLLC	Uncharacterized protein OS=Solanum lycopersicum GN=Solyc05g053470.2 PE=3 SV=1	12	23.91
20	tr|K4C376|K4C376_SOLLC	Uncharacterized protein OS=Solanum lycopersicum GN=Solyc06g005940.2 PE=3 SV=1	10	22.65
21	tr|K4CHY3|K4CHY3_SOLLC	Phosphoglycerate kinase OS=Solanum lycopersicum GN=Solyc07g066600.2 PE=3 SV=1	10	27.68
22	tr|K4BTH6|K4BTH6_SOLLC	Uncharacterized protein OS=Solanum lycopersicum GN=Solyc04g071890.2 PE=3 SV=1	11	29.31
23	tr|K4BK43|K4BK43_SOLLC	Uncharacterized protein OS=Solanum lycopersicum GN=Solyc03g111810.2 PE=4 SV=1	10	11.05
24	tr|K4CW40|K4CW40_SOLLC	Malate dehydrogenase OS=Solanum lycopersicum GN=Solyc09g090140.2 PE=3 SV=1	8	19.88
25	sp|Q42896|SCRK2_SOLLC	Fructokinase-2 OS=Solanum lycopersicum GN=FRK2 PE=1 SV=2	7	27.44
26	sp|P17786|EF1A_SOLLC	Elongation factor 1-alpha OS=Solanum lycopersicum PE=2 SV=1	9	14.29
27	tr|K4C1C9|K4C1C9_SOLLC	Uncharacterized protein OS=Solanum lycopersicum GN=Solyc05g050970.2 PE=4 SV=1	7	9.819
28	tr|K4BHR9|K4BHR9_SOLLC	Uncharacterized protein OS=Solanum lycopersicum GN=Solyc03g078400.2 PE=3 SV=1	8	24.14
29	tr|K4DC13|K4DC13_SOLLC	Uncharacterized protein OS=Solanum lycopersicum GN=Solyc12g009250.1 PE=3 SV=1	8	44.76
30	tr|K4CGU8|K4CGU8_SOLLC	Malate dehydrogenase OS=Solanum lycopersicum GN=mMDH PE=3 SV=1	8	28.9
31	tr|K4B1Y6|K4B1Y6_SOLLC	Uncharacterized protein OS=Solanum lycopersicum GN=Solyc01g104110.2 PE=4 SV=1	8	25.14
32	tr|K4BAQ4|K4BAQ4_SOLLC	Uncharacterized protein OS=Solanum lycopersicum GN=Solyc02g083860.2 PE=3 SV=1	8	27.07
33	sp|P26300|ENO_SOLLC	Enolase OS=Solanum lycopersicum GN=PGH1 PE=2 SV=1	6	18.24
34	tr|Q0ZPA3|Q0ZPA3_SOLLC	Plastid lipid associated protein CHRC OS=Solanum lycopersicum GN=ChrC PE=2 SV=1	8	24.23
35	tr|K4BYG6|K4BYG6_SOLLC	Uncharacterized protein OS=Solanum lycopersicum GN=Solyc05g014470.2 PE=3 SV=1	4	13.91
36	tr|K4CGL2|K4CGL2_SOLLC	Uncharacterized protein OS=Solanum lycopersicum GN=Solyc07g061790.2 PE=4 SV=1	7	29.69
37	tr|K4CTK4|K4CTK4_SOLLC	Uncharacterized protein OS=Solanum lycopersicum GN=Solyc09g059170.1 PE=3 SV=1	9	27.57
38	tr|Q8GT30|Q8GT30_SOLLC	Dihydrolipoyl dehydrogenase OS=Solanum lycopersicum GN=LOC544237 PE=2 SV=1	6	13.4
39	tr|K4CPN9|K4CPN9_SOLLC	Nucleoside diphosphate kinase OS=Solanum lycopersicum GN=Solyc08g082430.2 PE=3 SV=1	6	22.27
40	tr|K4ASU4|K4ASU4_SOLLC	ATP synthase subunit beta, chloroplastic OS=Solanum lycopersicum GN=atpB PE=3 SV=1	6	13.63
41	tr|B5M9E4|B5M9E4_SOLLC	Beta-glucosidase 01 OS=Solanum lycopersicum GN=LOC100191127 PE=2 SV=1	7	11.61
42	tr|P93767|P93767_SOLLC	ADP/ATP translocator OS=Solanum lycopersicum PE=1 SV=1	6	15.8
43	tr|O49877|O49877_SOLLC	CYP1 OS=Solanum lycopersicum GN=C14 PE=2 SV=1	9	16.31
44	tr|K4D601|K4D601_SOLLC	Uncharacterized protein OS=Solanum lycopersicum GN=Solyc11g011960.1 PE=4 SV=1	6	14.68
45	tr|K4BX34|K4BX34_SOLLC	Fructose-bisphosphate aldolase OS=Solanum lycopersicum GN=Solyc05g008600.2 PE=3 SV=1	6	15.44
46	tr|A0RZC9|A0RZC9_SOLLC	Constitutive plastid-lipid associated protein OS=Solanum lycopersicum GN=CHRD PE=2 SV=1	5	32.62
47	tr|Q9SE30|Q9SE30_SOLLC	Glutathione S-transferase/peroxidase OS=Solanum lycopersicum GN=BI-GST/GPX PE=2 SV=1	8	19.55
48	tr|Q8GZR6|Q8GZR6_SOLLC	GcpE OS=Solanum lycopersicum GN=LOC543704 PE=2 SV=1	5	7.297
49	tr|K4B438|K4B438_SOLLC	Uncharacterized protein OS=Solanum lycopersicum GN=Solyc01g111760.2 PE=3 SV=1	5	12.32
50	tr|K4AW95|K4AW95_SOLLC	Uncharacterized protein OS=Solanum lycopersicum GN=Solyc01g059880.2 PE=4 SV=1	5	10.36
51	tr|D0VNY3|D0VNY3_SOLLC	ISPH protein OS=Solanum lycopersicum GN=LOC100316901 PE=2 SV=1	5	12.58
52	tr|K4CHI8|K4CHI8_SOLLC	Uncharacterized protein OS=Solanum lycopersicum GN=Solyc07g065090.1 PE=4 SV=1	6	14.68
53	tr|K4AYT8|K4AYT8_SOLLC	Nucleoside diphosphate kinase OS=Solanum lycopersicum GN=LOC544095 PE=3 SV=1	5	37.16
54	tr|Q9LLA9|Q9LLA9_SOLLC	Fatty acid hydroperoxide lyase OS=Solanum lycopersicum GN=HPL PE=2 SV=1	5	11.55
55	tr|K4BKV8|K4BKV8_SOLLC	Uncharacterized protein OS=Solanum lycopersicum GN=Solyc03g114560.2 PE=4 SV=1	5	18.04
56	tr|Q8GZD8|Q8GZD8_SOLLC	Leucine aminopeptidase 2, chloroplastic OS=Solanum lycopersicum GN=LapN PE=2 SV=1	5	12.13
57	tr|K4BRG8|K4BRG8_SOLLC	Uncharacterized protein OS=Solanum lycopersicum GN=Solyc04g045340.2 PE=3 SV=1	5	9.949
58	sp|P27065|RBL_SOLLC	Ribulose bisphosphate carboxylase large chain OS=Solanum lycopersicum GN=rbcL PE=1 SV=4	6	12.16
59	tr|Q9M5A8|Q9M5A8_SOLLC	Chaperonin 21 OS=Solanum lycopersicum GN=Cpn21 PE=2 SV=1	5	26.09
60	tr|K4ATJ4|K4ATJ4_SOLLC	Peptidyl-prolyl cis-trans isomerase OS=Solanum lycopersicum GN=Solyc01g009990.2 PE=3 SV=1	6	26.21
61	tr|K4C9J5|K4C9J5_SOLLC	Histone H2B OS=Solanum lycopersicum GN=Solyc06g074780.1 PE=3 SV=1	6	35.66
62	sp|P42652|14334_SOLLC	14-3-3 protein 4 OS=Solanum lycopersicum GN=TFT4 PE=2 SV=1	4	18.08
63	tr|K4BJT6|K4BJT6_SOLLC	Uncharacterized protein OS=Solanum lycopersicum GN=Solyc03g098730.1 PE=4 SV=1	5	27.64
64	tr|K4CQW8|K4CQW8_SOLLC	Uncharacterized protein OS=Solanum lycopersicum GN=Solyc09g009390.2 PE=4 SV=1	5	13.39
65	tr|Q9FR51|Q9FR51_SOLLC	Xyloglucan endotransglycosylase OS=Solanum lycopersicum GN=XET4 PE=2 SV=1	6	19.8
66	tr|Q00321|Q00321_SOLLC	Type I (26 kD) CP29 polypeptide OS=Solanum lycopersicum GN=Cab9 PE=3 SV=1	4	16.78
67	tr|K4CK47|K4CK47_SOLLC	Aspartate aminotransferase OS=Solanum lycopersicum GN=Solyc08g041870.2 PE=3 SV=1	5	12.34
68	tr|K4CHY4|K4CHY4_SOLLC	Phosphoglycerate kinase OS=Solanum lycopersicum GN=Solyc07g066610.2 PE=3 SV=1	5	11.83
69	tr|K4B276|K4B276_SOLLC	Uncharacterized protein OS=Solanum lycopersicum GN=Solyc01g105060.2 PE=3 SV=1	5	24
70	tr|K4B9T4|K4B9T4_SOLLC	Uncharacterized protein OS=Solanum lycopersicum GN=Solyc02g080630.2 PE=4 SV=1	3	9.971
71	tr|K4D389|K4D389_SOLLC	Uncharacterized protein OS=Solanum lycopersicum GN=Solyc10g082030.1 PE=4 SV=1	4	20.22
72	sp|Q2MIB5|ATPA_SOLLC	ATP synthase subunit alpha, chloroplastic OS=Solanum lycopersicum GN=atpA PE=3 SV=1	4	9.862
73	tr|K4B1K8|K4B1K8_SOLLC	Uncharacterized protein OS=Solanum lycopersicum GN=Solyc01g102820.2 PE=3 SV=1	4	14.01
74	tr|K4CCD4|K4CCD4_SOLLC	Uncharacterized protein OS=Solanum lycopersicum GN=Solyc07g016170.2 PE=4 SV=1	4	4.694
75	tr|K4DF00|K4DF00_SOLLC	Uncharacterized protein OS=Solanum lycopersicum GN=Solyc12g042060.1 PE=3 SV=1	4	4.659
76	sp|P29795|PSBP_SOLLC	Oxygen-evolving enhancer protein 2, chloroplastic OS=Solanum lycopersicum GN=PSBP PE=1 SV=1	5	27.13
77	sp|P54773|PSBS_SOLLC	Photosystem II 22 kDa protein, chloroplastic OS=Solanum lycopersicum GN=PSBS PE=3 SV=1	4	19.2
78	tr|K4BW50|K4BW50_SOLLC	Uncharacterized protein OS=Solanum lycopersicum GN=Solyc05g005190.2 PE=3 SV=1	5	24.31
79	tr|K4CP59|K4CP59_SOLLC	Uncharacterized protein OS=Solanum lycopersicum GN=Solyc08g080590.2 PE=4 SV=1	5	34.39
80	tr|K4D7X4|K4D7X4_SOLLC	Uncharacterized protein OS=Solanum lycopersicum GN=Solyc11g039980.1 PE=4 SV=1	4	25.58
81	sp|P35057|H4_SOLLC	Histone H4 OS=Solanum lycopersicum PE=3 SV=2	4	38.83
82	tr|K4DBV1|K4DBV1_SOLLC	Uncharacterized protein OS=Solanum lycopersicum GN=Solyc12g008630.1 PE=3 SV=1	4	9.325
83	tr|K4Q1Y8|K4Q1Y8_SOLLC	Vacuolar H+-pyrophosphatase OS=Solanum lycopersicum GN=LeVP1 PE=2 SV=1	4	6.797
84	tr|Q53Z32|Q53Z32_SOLLC	Molecular chaperone Hsp90-2 OS=Solanum lycopersicum PE=2 SV=1	4	6.724
85	tr|K4C1Q5|K4C1Q5_SOLLC	Uncharacterized protein OS=Solanum lycopersicum GN=Solyc05g052240.2 PE=4 SV=1	4	19.69
86	tr|K4C6K7|K4C6K7_SOLLC	Uncharacterized protein OS=Solanum lycopersicum GN=Solyc06g060260.2 PE=3 SV=1	4	13.33
87	sp|Q2MIA4|PSBC_SOLLC	Photosystem II CP43 chlorophyll apoprotein OS=Solanum lycopersicum GN=psbC PE=3 SV=1	4	8.245
88	tr|K4BVU7|K4BVU7_SOLLC	Uncharacterized protein OS=Solanum lycopersicum GN=Solyc04g082200.2 PE=3 SV=1	4	19.42
89	tr|K4CH96|K4CH96_SOLLC	Uncharacterized protein OS=Solanum lycopersicum GN=Solyc07g064130.1 PE=4 SV=1	3	44.64
90	tr|K4DFU3|K4DFU3_SOLLC	6-phosphogluconate dehydrogenase, decarboxylating OS=Solanum lycopersicum GN=Solyc12g056120.1 PE=3 SV=1	3	6.452
91	tr|Q6QDC5|Q6QDC5_SOLLC	Early light inducible protein OS=Solanum lycopersicum GN=ELIP PE=4 SV=1	6	28.27
92	tr|K4BJU1|K4BJU1_SOLLC	Uncharacterized protein OS=Solanum lycopersicum GN=Solyc03g098780.1 PE=4 SV=1	6	20.36
93	sp|Q40143|CYSP3_SOLLC	Cysteine proteinase 3 OS=Solanum lycopersicum GN=CYP-3 PE=1 SV=1	3	9.831
94	tr|K4AYE4|K4AYE4_SOLLC	Uncharacterized protein OS=Solanum lycopersicum GN=Solyc01g087540.2 PE=4 SV=1	4	9.809
95	tr|K4C0U7|K4C0U7_SOLLC	Uncharacterized protein OS=Solanum lycopersicum GN=Solyc05g046140.2 PE=4 SV=1	3	18.67
96	tr|K4C455|K4C455_SOLLC	Uncharacterized protein OS=Solanum lycopersicum GN=Solyc06g011280.2 PE=4 SV=1	4	8.232
97	tr|R9R6P8|R9R6P8_SOLLC	Cis-prenyl transferase 1 OS=Solanum lycopersicum PE=3 SV=1	4	12.87
98	tr|Q40140|Q40140_SOLLC	Aspartic protease OS=Solanum lycopersicum GN=LOC543969 PE=2 SV=1	3	7.51
99	tr|K4CBX4|K4CBX4_SOLLC	Uncharacterized protein OS=Solanum lycopersicum GN=Solyc07g008550.2 PE=4 SV=1	3	5.112
100	tr|K4CIG0|K4CIG0_SOLLC	Glutathione peroxidase OS=Solanum lycopersicum GN=Solyc08g006720.2 PE=3 SV=1	3	16.81
101	tr|K4CB11|K4CB11_SOLLC	Uncharacterized protein OS=Solanum lycopersicum GN=Solyc07g005390.2 PE=3 SV=1	3	6.855
102	tr|K4B170|K4B170_SOLLC	Uncharacterized protein OS=Solanum lycopersicum GN=Solyc01g100360.2 PE=3 SV=1	3	6.842
103	tr|K4B3H9|K4B3H9_SOLLC	Uncharacterized protein OS=Solanum lycopersicum GN=Solyc01g109660.2 PE=4 SV=1	3	23.43
104	tr|K4B3X5|K4B3X5_SOLLC	Triosephosphate isomerase OS=Solanum lycopersicum GN=Solyc01g111120.2 PE=3 SV=1	3	14.11
105	tr|K4CF87|K4CF87_SOLLC	Uncharacterized protein OS=Solanum lycopersicum GN=Solyc07g051850.2 PE=3 SV=1	3	6.102
106	tr|K4CFD4|K4CFD4_SOLLC	Uncharacterized protein OS=Solanum lycopersicum GN=Solyc07g052350.2 PE=4 SV=1	3	2.915
107	tr|C6K8M2|C6K8M2_SOLLC	Plastid isopentenyl diphosphate isomerase OS=Solanum lycopersicum GN=IPI PE=2 SV=1	3	10.2
108	sp|P21568|CYPH_SOLLC	Peptidyl-prolyl cis-trans isomerase OS=Solanum lycopersicum GN=CYP PE=2 SV=1	4	20.47
109	tr|K4D9Z8|K4D9Z8_SOLLC	Uncharacterized protein OS=Solanum lycopersicum GN=Solyc11g068400.1 PE=4 SV=1	3	36.11
110	tr|K4C726|K4C726_SOLLC	Uncharacterized protein OS=Solanum lycopersicum GN=Solyc06g062950.1 PE=4 SV=1	3	5.155
111	tr|Q40129|Q40129_SOLLC	Uncharacterized protein OS=Solanum lycopersicum GN=LOC544001 PE=2 SV=1	3	14.22
112	tr|K4DAA0|K4DAA0_SOLLC	Uncharacterized protein OS=Solanum lycopersicum GN=Solyc11g069440.1 PE=3 SV=1	3	22.29
113	tr|K4B3G5|K4B3G5_SOLLC	Uncharacterized protein OS=Solanum lycopersicum GN=Solyc01g109520.2 PE=3 SV=1	3	15.53
114	tr|K4BLA1|K4BLA1_SOLLC	Uncharacterized protein OS=Solanum lycopersicum GN=Solyc03g115990.1 PE=3 SV=1	3	8.738
115	tr|K4BWJ9|K4BWJ9_SOLLC	Uncharacterized protein OS=Solanum lycopersicum GN=Solyc05g006730.2 PE=3 SV=1	3	15.11
116	tr|K4C9A8|K4C9A8_SOLLC	Uncharacterized protein OS=Solanum lycopersicum GN=Solyc06g073900.2 PE=4 SV=1	3	20.27
117	tr|K4AXM7|K4AXM7_SOLLC	Uncharacterized protein OS=Solanum lycopersicum GN=Solyc01g079820.2 PE=4 SV=1	3	16.84
118	tr|K4CU73|K4CU73_SOLLC	Uncharacterized protein OS=Solanum lycopersicum GN=Solyc09g064450.2 PE=4 SV=1	3	9.975
119	tr|Q7XZS6|Q7XZS6_SOLLC	Glutathione peroxidase OS=Solanum lycopersicum GN=LOC544261 PE=2 SV=1	4	20.36
120	tr|K4BW97|K4BW97_SOLLC	Uncharacterized protein OS=Solanum lycopersicum GN=Solyc05g005690.1 PE=3 SV=1	3	22.45
121	tr|K4BKH5|K4BKH5_SOLLC	Uncharacterized protein OS=Solanum lycopersicum GN=Solyc03g113220.2 PE=4 SV=1	3	9.474
122	tr|A0FKE6|A0FKE6_SOLLC	Chloroplast threonine deaminase 1 OS=Solanum lycopersicum GN=LOC100037737 PE=2 SV=1	3	4.95
123	tr|K4C261|K4C261_SOLLC	Serine hydroxymethyltransferase OS=Solanum lycopersicum GN=Solyc05g053810.2 PE=3 SV=1	2	5.308
124	tr|E0YCS8|E0YCS8_SOLLC	Methylketone synthase IIa OS=Solanum lycopersicum GN=MKS2a PE=4 SV=1	3	16.35
125	tr|K4BDP2|K4BDP2_SOLLC	Phosphorus transporter OS=Solanum lycopersicum GN=Solyc02g094470.2 PE=2 SV=1	2	6.145
126	tr|Q7YK44|Q7YK44_SOLLC	Superoxide dismutase OS=Solanum lycopersicum GN=sodb PE=2 SV=1	3	11.24
127	tr|K4BJW4|K4BJW4_SOLLC	Uncharacterized protein OS=Solanum lycopersicum GN=GAPDH PE=3 SV=1	4	16.62
128	sp|P07369|CB2G_SOLLC	Chlorophyll a-b binding protein 3C, chloroplastic OS=Solanum lycopersicum GN=CAB3C PE=3 SV=1	2	7.865
129	tr|B1Q3F1|B1Q3F1_SOLLC	Glutamate decarboxylase isoform2 OS=Solanum lycopersicum GN=LeGAD2 PE=2 SV=1	2	2.982
130	tr|K4C235|K4C235_SOLLC	Chalcone synthase 2 OS=Solanum lycopersicum GN=CHS2 PE=3 SV=1	3	5.141
131	tr|K4C2D6|K4C2D6_SOLLC	Uncharacterized protein OS=Solanum lycopersicum GN=Solyc05g054580.2 PE=3 SV=1	2	10.28
132	tr|Q3I5C4|Q3I5C4_SOLLC	Cytosolic ascorbate peroxidase 1 OS=Solanum lycopersicum GN=APX1 PE=2 SV=1	3	18.4
133	sp|Q05540|CHIB_SOLLC	Acidic 27 kDa endochitinase OS=Solanum lycopersicum GN=CHI17 PE=1 SV=1	3	16.19
134	tr|K4C3T2|K4C3T2_SOLLC	Uncharacterized protein OS=Solanum lycopersicum GN=Solyc06g009020.2 PE=3 SV=1	2	8.451
135	tr|K4B012|K4B012_SOLLC	Uncharacterized protein OS=Solanum lycopersicum GN=Solyc01g096240.2 PE=4 SV=1	3	15.94
136	tr|Q9FVH1|Q9FVH1_SOLLC	Transaldolase OS=Solanum lycopersicum GN=TAL PE=1 SV=1	2	5.263
137	tr|K4D3B5|K4D3B5_SOLLC	Uncharacterized protein OS=Solanum lycopersicum GN=Solyc10g083280.1 PE=3 SV=1	3	30
138	sp|O24030|PSA7_SOLLC	Proteasome subunit alpha type-7 OS=Solanum lycopersicum GN=PAD1 PE=2 SV=1	2	9.653
139	tr|K4BDZ7|K4BDZ7_SOLLC	Uncharacterized protein OS=Solanum lycopersicum GN=Solyc03g005730.2 PE=4 SV=1	2	4.519
140	tr|Q40151|Q40151_SOLLC	Hsc70 OS=Solanum lycopersicum GN=Hsc70 PE=1 SV=1	8	15.05
141	tr|K4B3M5|K4B3M5_SOLLC	Uncharacterized protein OS=Solanum lycopersicum GN=Solyc01g110120.2 PE=4 SV=1	2	3.171
142	tr|K4AXC0|K4AXC0_SOLLC	Citrate synthase OS=Solanum lycopersicum GN=Solyc01g073740.2 PE=3 SV=1	2	4.641
143	tr|K4CRB9|K4CRB9_SOLLC	Uncharacterized protein OS=Solanum lycopersicum GN=Solyc09g010930.2 PE=4 SV=1	2	8.627
144	tr|Q4A1N1|Q4A1N1_SOLLC	Non-specific lipid-transfer protein OS=Solanum lycopersicum GN=ltpg1 PE=3 SV=1	2	24.56
145	tr|O81536|O81536_SOLLC	Annexin OS=Solanum lycopersicum GN=AN34 PE=2 SV=1	3	10.19
146	tr|K4C5G0|K4C5G0_SOLLC	Uncharacterized protein OS=Solanum lycopersicum GN=Solyc06g050130.2 PE=4 SV=1	2	6.588
147	tr|K4BX20|K4BX20_SOLLC	ATP synthase subunit beta OS=Solanum lycopersicum GN=Solyc05g008460.2 PE=3 SV=1	10	23.88
148	tr|K4C273|K4C273_SOLLC	Uncharacterized protein OS=Solanum lycopersicum GN=Solyc05g053940.2 PE=3 SV=1	3	18.72
149	tr|K4C2V1|K4C2V1_SOLLC	Uncharacterized protein OS=Solanum lycopersicum GN=Solyc05g056270.2 PE=4 SV=1	2	6.733
150	tr|K4CME9|K4CME9_SOLLC	Uncharacterized protein OS=Solanum lycopersicum GN=Solyc08g074290.2 PE=4 SV=1	2	6.067
151	tr|K4BGT9|K4BGT9_SOLLC	Uncharacterized protein OS=Solanum lycopersicum GN=Solyc03g058920.2 PE=4 SV=1	2	5.621
152	tr|K4CAR4|K4CAR4_SOLLC	Histone H2A OS=Solanum lycopersicum GN=Solyc06g084090.2 PE=3 SV=1	2	9.36
153	tr|K4B117|K4B117_SOLLC	Uncharacterized protein OS=Solanum lycopersicum GN=Solyc01g099830.2 PE=4 SV=1	2	18.4
154	tr|K4BPK4|K4BPK4_SOLLC	Triosephosphate isomerase OS=Solanum lycopersicum GN=Solyc04g011510.2 PE=3 SV=1	2	8.88
155	tr|K4CBZ9|K4CBZ9_SOLLC	Uncharacterized protein OS=Solanum lycopersicum GN=Solyc07g008800.2 PE=3 SV=1	2	20.62
156	tr|K4ASQ6|K4ASQ6_SOLLC	Uncharacterized protein OS=Solanum lycopersicum GN=Solyc01g006900.2 PE=4 SV=1	2	15.09
157	sp|Q2MIA5|PSBD_SOLLC	Photosystem II D2 protein OS=Solanum lycopersicum GN=psbD PE=3 SV=1	2	6.232
158	tr|K4DCS5|K4DCS5_SOLLC	Uncharacterized protein OS=Solanum lycopersicum GN=Solyc12g013900.1 PE=4 SV=1	3	8.757
159	tr|K4ASX2|K4ASX2_SOLLC	Uncharacterized protein OS=Solanum lycopersicum GN=Solyc01g007740.2 PE=4 SV=1	3	13.11
160	tr|Q672Q3|Q672Q3_SOLLC	Uncharacterized protein OS=Solanum lycopersicum GN=LOC543932 PE=2 SV=1	5	17.93
161	tr|K4BA40|K4BA40_SOLLC	Proteasome subunit alpha type OS=Solanum lycopersicum GN=Solyc02g081700.1 PE=3 SV=1	2	10.48
162	tr|K4CNT4|K4CNT4_SOLLC	Uncharacterized protein OS=Solanum lycopersicum GN=Solyc08g079260.2 PE=4 SV=1	2	6.398
163	tr|K4CG62|K4CG62_SOLLC	Uncharacterized protein OS=Solanum lycopersicum GN=Solyc07g055230.2 PE=3 SV=1	2	12.15
164	tr|K4AYA3|K4AYA3_SOLLC	Uncharacterized protein OS=Solanum lycopersicum GN=Solyc01g087120.2 PE=3 SV=1	2	8.787
165	sp|P23322|PSBO_SOLLC	Oxygen-evolving enhancer protein 1, chloroplastic OS=Solanum lycopersicum GN=PSBO PE=2 SV=2	2	7.599
166	sp|P32045|PRP2_SOLLC	Pathogenesis-related protein P2 OS=Solanum lycopersicum PE=1 SV=1	3	25.17
167	tr|K4B111|K4B111_SOLLC	Translationally-controlled tumor protein homolog OS=Solanum lycopersicum GN=TCTP PE=4 SV=1	2	14.88
168	tr|K4CEP2|K4CEP2_SOLLC	Uncharacterized protein OS=Solanum lycopersicum GN=Solyc07g044840.2 PE=4 SV=1	2	6.798
169	tr|K4BAG0|K4BAG0_SOLLC	Uncharacterized protein OS=Solanum lycopersicum GN=Solyc02g082900.2 PE=4 SV=1	2	5.121
170	tr|K4D2B6|K4D2B6_SOLLC	Uncharacterized protein OS=Solanum lycopersicum GN=Solyc10g078740.1 PE=4 SV=1	2	5.102
171	tr|K4DFX0|K4DFX0_SOLLC	Uncharacterized protein OS=Solanum lycopersicum GN=Solyc12g056390.1 PE=4 SV=1	2	9.692
172	tr|K4CPC2|K4CPC2_SOLLC	Uncharacterized protein OS=Solanum lycopersicum GN=Solyc08g081250.2 PE=4 SV=1	2	2.603
173	tr|K4C975|K4C975_SOLLC	Uncharacterized protein OS=Solanum lycopersicum GN=Solyc06g073560.2 PE=3 SV=1	2	5.825
174	tr|K4D4I1|K4D4I1_SOLLC	Uncharacterized protein OS=Solanum lycopersicum GN=Solyc11g005680.1 PE=3 SV=1	2	16.45
175	tr|K4DC02|K4DC02_SOLLC	Proteasome subunit alpha type OS=Solanum lycopersicum GN=Solyc12g009140.1 PE=3 SV=1	2	9.756
176	tr|K4BMF3|K4BMF3_SOLLC	Uncharacterized protein OS=Solanum lycopersicum GN=Solyc03g120040.2 PE=4 SV=1	2	8.14
177	tr|D3J5I7|D3J5I7_SOLLC	Plastid-dividing ring protein OS=Solanum lycopersicum GN=FtsZ1 PE=2 SV=1	2	5.728
178	tr|K4BXG6|K4BXG6_SOLLC	Uncharacterized protein OS=Solanum lycopersicum GN=Solyc05g009920.2 PE=4 SV=1	2	4.772
179	tr|K4ASC2|K4ASC2_SOLLC	Isocitrate dehydrogenase [NADP] OS=Solanum lycopersicum GN=Solyc01g005560.2 PE=3 SV=1	2	5.783
180	tr|K4B0D3|K4B0D3_SOLLC	Uncharacterized protein OS=Solanum lycopersicum GN=Solyc01g097460.2 PE=3 SV=1	2	7.85
181	tr|K4BBJ0|K4BBJ0_SOLLC	Uncharacterized protein OS=Solanum lycopersicum GN=Solyc02g086830.2 PE=4 SV=1	2	5.814
182	tr|K4CU43|K4CU43_SOLLC	Uncharacterized protein OS=Solanum lycopersicum GN=Solyc09g063130.2 PE=4 SV=1	2	25
183	tr|K4D7W0|K4D7W0_SOLLC	Cytochrome b-c1 complex subunit Rieske, mitochondrial OS=Solanum lycopersicum GN=Solyc11g039840.1 PE=3 SV=1	2	7.17
184	tr|K4B9B6|K4B9B6_SOLLC	Uncharacterized protein OS=Solanum lycopersicum GN=Solyc02g078920.2 PE=4 SV=1	2	7.432
185	tr|K4CXY8|K4CXY8_SOLLC	Acyl-coenzyme A oxidase OS=Solanum lycopersicum GN=Solyc10g008110.2 PE=3 SV=1	2	4.1
186	tr|K4D1W2|K4D1W2_SOLLC	Non-specific lipid-transfer protein OS=Solanum lycopersicum GN=Solyc10g076200.1 PE=3 SV=1	2	19.47
187	tr|K4C8T4|K4C8T4_SOLLC	40S ribosomal protein SA OS=Solanum lycopersicum GN=Solyc06g072120.2 PE=3 SV=1	2	11.82
188	tr|K4CJ99|K4CJ99_SOLLC	Uncharacterized protein OS=Solanum lycopersicum GN=Solyc08g015690.2 PE=4 SV=1	1	3.47
189	tr|K4BF57|K4BF57_SOLLC	Uncharacterized protein OS=Solanum lycopersicum GN=Solyc03g025840.2 PE=4 SV=1	2	9.091
190	tr|K4CPF3|K4CPF3_SOLLC	2-C-methyl-D-erythritol 2,4-cyclodiphosphate synthase OS=Solanum lycopersicum GN=Solyc08g081570.2 PE=3 SV=1	1	5.078
191	tr|Q4VDN8|Q4VDN8_SOLLC	Dehydroascorbate reductase OS=Solanum lycopersicum GN=DHAR1 PE=2 SV=1	2	8.095
192	tr|K4C2W4|K4C2W4_SOLLC	Uncharacterized protein OS=Solanum lycopersicum GN=Solyc05g056400.2 PE=3 SV=1	1	1.89
193	tr|K4C8R3|K4C8R3_SOLLC	Uncharacterized protein OS=Solanum lycopersicum GN=Solyc06g071910.2 PE=3 SV=1	1	4.05
194	tr|K4B831|K4B831_SOLLC	Uncharacterized protein OS=Solanum lycopersicum GN=Solyc02g070500.1 PE=4 SV=1	2	12.24
195	tr|Q672Q6|Q672Q6_SOLLC	Photosystem II oxygen-evolving complex protein 3 OS=Solanum lycopersicum GN=PsbQ PE=2 SV=1	1	9.13
196	tr|K4BN60|K4BN60_SOLLC	Uncharacterized protein OS=Solanum lycopersicum GN=Solyc03g123610.2 PE=4 SV=1	1	2.31
197	sp|Q9XGI9|AGUB_SOLLC	N-carbamoylputrescine amidase OS=Solanum lycopersicum GN=CPA PE=2 SV=1	1	4
198	tr|Q6T2D2|Q6T2D2_SOLLC	PII-like protein OS=Solanum lycopersicum GN=GLB1 PE=2 SV=1	1	5.528
199	tr|K4CA55|K4CA55_SOLLC	Peptidyl-prolyl cis-trans isomerase OS=Solanum lycopersicum GN=Solyc06g076970.2 PE=3 SV=1	1	3.865
200	tr|K4CRS9|K4CRS9_SOLLC	Uncharacterized protein OS=Solanum lycopersicum GN=Solyc09g014520.2 PE=3 SV=1	1	3.509
201	tr|K4DF99|K4DF99_SOLLC	Uncharacterized protein OS=Solanum lycopersicum GN=Solyc12g043110.1 PE=3 SV=1	1	1.408
202	tr|K4C247|K4C247_SOLLC	Uncharacterized protein OS=Solanum lycopersicum GN=Solyc05g053670.2 PE=3 SV=1	1	6.311
203	tr|K4AS92|K4AS92_SOLLC	Uncharacterized protein OS=Solanum lycopersicum GN=Solyc01g005250.2 PE=3 SV=1	1	2.887
204	tr|K4DAV2|K4DAV2_SOLLC	Uncharacterized protein OS=Solanum lycopersicum GN=Solyc11g072450.1 PE=4 SV=1	1	7.143
205	tr|K4AZV6|K4AZV6_SOLLC	Uncharacterized protein OS=Solanum lycopersicum GN=Solyc01g095670.2 PE=4 SV=1	2	5.656
206	tr|K4BMP8|K4BMP8_SOLLC	Malic enzyme OS=Solanum lycopersicum GN=Solyc03g120990.2 PE=3 SV=1	1	1.402
207	tr|K4DAS6|K4DAS6_SOLLC	Uncharacterized protein OS=Solanum lycopersicum GN=Solyc11g072190.1 PE=3 SV=1	1	4.405
208	tr|K4DHU7|K4DHU7_SOLLC	Uncharacterized protein OS=Solanum lycopersicum GN=Solyc12g099260.1 PE=4 SV=1	4	8.388
209	sp|P12372|PSAD_SOLLC	Photosystem I reaction center subunit II, chloroplastic OS=Solanum lycopersicum GN=psaD PE=2 SV=1	1	3.365
210	tr|K4BVG4|K4BVG4_SOLLC	Thioredoxin OS=Solanum lycopersicum GN=Solyc04g080850.2 PE=3 SV=1	1	7.317
211	tr|K4CWR9|K4CWR9_SOLLC	Uncharacterized protein OS=Solanum lycopersicum GN=Solyc09g092430.2 PE=4 SV=1	1	1.84
212	tr|K4CXX8|K4CXX8_SOLLC	Proteasome subunit alpha type OS=Solanum lycopersicum GN=Solyc10g008010.2 PE=3 SV=1	2	10.21
213	tr|K4BXC7|K4BXC7_SOLLC	Uncharacterized protein OS=Solanum lycopersicum GN=Solyc05g009530.2 PE=3 SV=1	1	2.179
214	tr|Q2QJT5|Q2QJT5_SOLLC	ASR4 OS=Solanum lycopersicum GN=Asr4 PE=2 SV=1	1	4.377
215	tr|K4DA71|K4DA71_SOLLC	Proteasome subunit beta type OS=Solanum lycopersicum GN=Solyc11g069150.1 PE=3 SV=1	1	6.122
216	tr|K4CWE4|K4CWE4_SOLLC	Uncharacterized protein OS=Solanum lycopersicum GN=Solyc09g091180.2 PE=3 SV=1	6	11.4
217	tr|K4D2A4|K4D2A4_SOLLC	Uncharacterized protein OS=Solanum lycopersicum GN=Solyc10g078620.1 PE=3 SV=1	2	14.88
218	tr|K4BNE0|K4BNE0_SOLLC	Uncharacterized protein OS=Solanum lycopersicum GN=Solyc04g005340.2 PE=4 SV=1	1	2.801
219	tr|K4DCW0|K4DCW0_SOLLC	Uncharacterized protein OS=Solanum lycopersicum GN=Solyc12g014250.1 PE=3 SV=1	2	1.969
220	tr|K4DCK2|K4DCK2_SOLLC	Uncharacterized protein OS=Solanum lycopersicum GN=Solyc12g011160.1 PE=4 SV=1	1	2.865
221	tr|K4D4T0|K4D4T0_SOLLC	Uncharacterized protein OS=Solanum lycopersicum GN=Solyc11g006690.1 PE=3 SV=1	1	7.639
222	tr|K4BUN4|K4BUN4_SOLLC	Uncharacterized protein OS=Solanum lycopersicum GN=Solyc04g077970.2 PE=3 SV=1	1	3.383
223	tr|K4AYE2|K4AYE2_SOLLC	Uncharacterized protein OS=Solanum lycopersicum GN=Solyc01g087520.2 PE=4 SV=1	1	6.433
224	tr|K4C711|K4C711_SOLLC	Uncharacterized protein OS=Solanum lycopersicum GN=Solyc06g062800.2 PE=4 SV=1	1	3.39
225	tr|K4BKN2|K4BKN2_SOLLC	Uncharacterized protein OS=Solanum lycopersicum GN=amadh2 PE=3 SV=1	1	2.574
226	tr|K4BW05|K4BW05_SOLLC	Uncharacterized protein OS=Solanum lycopersicum GN=Solyc04g082780.2 PE=4 SV=1	1	4.361
227	tr|K4C2U0|K4C2U0_SOLLC	Proteasome subunit beta type OS=Solanum lycopersicum GN=Solyc05g056160.2 PE=3 SV=1	1	4.762
228	tr|K4BTW8|K4BTW8_SOLLC	Uncharacterized protein OS=Solanum lycopersicum GN=Solyc04g074300.2 PE=3 SV=1	1	4.643
229	tr|K4CCD7|K4CCD7_SOLLC	Proteasome subunit beta type OS=Solanum lycopersicum GN=Solyc07g016200.2 PE=3 SV=1	1	6.356
230	tr|K4B4Z0|K4B4Z0_SOLLC	Uncharacterized protein OS=Solanum lycopersicum GN=Solyc02g021400.1 PE=3 SV=1	1	18.46
231	tr|K4AZT2|K4AZT2_SOLLC	Uncharacterized protein OS=Solanum lycopersicum GN=Solyc01g095430.2 PE=4 SV=1	1	5.882
232	tr|K4CTF8|K4CTF8_SOLLC	Peptidyl-prolyl cis-trans isomerase OS=Solanum lycopersicum GN=Solyc09g057670.2 PE=4 SV=1	1	8.054
233	tr|K4BJT7|K4BJT7_SOLLC	Uncharacterized protein OS=Solanum lycopersicum GN=Solyc03g098740.1 PE=4 SV=1	1	6.03
234	tr|K4D5I1|K4D5I1_SOLLC	14-3-3 protein 6 OS=Solanum lycopersicum GN=TFT6 PE=3 SV=1	3	10.78
235	sp|Q2MI83|PSBE_SOLLC	Cytochrome b559 subunit alpha OS=Solanum lycopersicum GN=psbE PE=3 SV=1	1	10.84
236	tr|K4B818|K4B818_SOLLC	Uncharacterized protein OS=Solanum lycopersicum GN=Solyc02g070360.2 PE=3 SV=1	1	4.924
237	tr|Q49B52|Q49B52_SOLLC	Monodehydroascorbate reductase OS=Solanum lycopersicum GN=MDHAR PE=2 SV=2	1	2.905
238	tr|K4AW10|K4AW10_SOLLC	Uncharacterized protein OS=Solanum lycopersicum GN=Solyc01g058000.2 PE=4 SV=1	1	10.43
239	tr|K4CAH4|K4CAH4_SOLLC	Uncharacterized protein OS=Solanum lycopersicum GN=Solyc06g083190.2 PE=4 SV=1	1	2.091
240	tr|K4CBD6|K4CBD6_SOLLC	Xylose isomerase OS=Solanum lycopersicum GN=Solyc07g006650.2 PE=3 SV=1	1	3.015
241	tr|K4C740|K4C740_SOLLC	Uncharacterized protein OS=Solanum lycopersicum GN=Solyc06g063090.2 PE=4 SV=1	1	1.661
242	tr|K4CNW2|K4CNW2_SOLLC	ATP-dependent Clp protease proteolytic subunit OS=Solanum lycopersicum GN=Solyc08g079620.2 PE=3 SV=1	1	3.806
243	tr|K4DFZ2|K4DFZ2_SOLLC	Uncharacterized protein OS=Solanum lycopersicum GN=Solyc12g056610.1 PE=4 SV=1	1	6.911
244	sp|Q9AXQ3|IF5A4_SOLLC	Eukaryotic translation initiation factor 5A-4 OS=Solanum lycopersicum PE=2 SV=1	1	7.5
245	tr|K4CYV4|K4CYV4_SOLLC	Uncharacterized protein OS=Solanum lycopersicum GN=Solyc10g018300.1 PE=4 SV=1	5	7.692
246	tr|K4DHT1|K4DHT1_SOLLC	Dihydrolipoyl dehydrogenase OS=Solanum lycopersicum GN=Solyc12g099100.1 PE=3 SV=1	4	8.135
247	sp|Q96575|PME22_SOLLC	Pectinesterase 2.2 OS=Solanum lycopersicum GN=PME2.2 PE=3 SV=1	3	4.727
248	sp|P14278|CB24_SOLLC	Chlorophyll a-b binding protein 4, chloroplastic OS=Solanum lycopersicum GN=CAB4 PE=2 SV=1	2	7.547
249	tr|K4BJV9|K4BJV9_SOLLC	Nucleoside diphosphate kinase OS=Solanum lycopersicum GN=Solyc03g110960.2 PE=3 SV=1	2	10.73
250	tr|K4ATR9|K4ATR9_SOLLC	Uncharacterized protein OS=Solanum lycopersicum GN=Solyc01g010760.2 PE=4 SV=1	2	7.609
251	tr|Q9FR30|Q9FR30_SOLLC	Ripening regulated protein DDTFR10 OS=Solanum lycopersicum GN=DDTFR10 PE=2 SV=1	1	6.829
252	tr|K4DH36|K4DH36_SOLLC	Uncharacterized protein OS=Solanum lycopersicum GN=Solyc12g094640.1 PE=3 SV=1	1	3.333
253	tr|K4DBY8|K4DBY8_SOLLC	Uncharacterized protein OS=Solanum lycopersicum GN=Solyc12g009000.1 PE=4 SV=1	1	1.653
254	tr|K4BW29|K4BW29_SOLLC	Uncharacterized protein OS=Solanum lycopersicum GN=Solyc04g083150.1 PE=3 SV=1	1	2.191
255	sp|Q9XHH3|CATA2_SOLLC	Catalase isozyme 2 OS=Solanum lycopersicum GN=CAT2 PE=2 SV=1	1	2.236
256	tr|Q8H0Q2|Q8H0Q2_SOLLC	Hexokinase OS=Solanum lycopersicum GN=hxk1 PE=2 SV=1	1	2.209
257	tr|K4B2L1|K4B2L1_SOLLC	Uncharacterized protein OS=Solanum lycopersicum GN=Solyc01g106430.2 PE=4 SV=1	1	3.448
258	tr|K4BBN1|K4BBN1_SOLLC	Uncharacterized protein OS=Solanum lycopersicum GN=Solyc02g087240.2 PE=4 SV=1	1	2.464
259	tr|K4CBF0|K4CBF0_SOLLC	Uncharacterized protein OS=Solanum lycopersicum GN=Solyc07g006790.2 PE=3 SV=1	1	2.532
260	tr|K4ASV3|K4ASV3_SOLLC	Uncharacterized protein OS=Solanum lycopersicum GN=psbB PE=4 SV=1	1	1.989
261	tr|Q7XBB3|Q7XBB3_SOLLC	Putative spermine synthase OS=Solanum lycopersicum GN=SPM1 PE=2 SV=1	1	3.652
262	tr|K4BI34|K4BI34_SOLLC	Uncharacterized protein OS=Solanum lycopersicum GN=Solyc03g082580.2 PE=4 SV=1	1	4.403
263	tr|K4B3J8|K4B3J8_SOLLC	Uncharacterized protein OS=Solanum lycopersicum GN=Solyc01g109850.2 PE=3 SV=1	1	2.083
264	tr|Q02024|Q02024_SOLLC	Glycine-rich protein OS=Solanum lycopersicum PE=4 SV=1	1	19.19
265	tr|K4CY74|K4CY74_SOLLC	Uncharacterized protein OS=Solanum lycopersicum GN=Solyc10g008980.2 PE=4 SV=1	1	2.892
266	tr|K4CC89|K4CC89_SOLLC	Uncharacterized protein OS=Solanum lycopersicum GN=Solyc07g014700.2 PE=4 SV=1	1	2.154
267	tr|K4C5F4|K4C5F4_SOLLC	Superoxide dismutase OS=Solanum lycopersicum GN=Solyc06g049080.2 PE=3 SV=1	1	6.579
268	tr|Q07491|Q07491_SOLLC	Pre-pro-cysteine proteinase (Fragment) OS=Solanum lycopersicum PE=2 SV=1	1	2.216
269	tr|K4D331|K4D331_SOLLC	Uncharacterized protein OS=Solanum lycopersicum GN=Solyc10g081440.1 PE=4 SV=1	1	3.957
270	tr|K4D2Z0|K4D2Z0_SOLLC	Uncharacterized protein OS=Solanum lycopersicum GN=Solyc10g081030.1 PE=4 SV=1	1	7.035
271	tr|K4BT25|K4BT25_SOLLC	Uncharacterized protein OS=Solanum lycopersicum GN=Solyc04g063350.2 PE=4 SV=1	1	2.966
272	tr|Q8GT67|Q8GT67_SOLLC	Xyloglucan-specific fungal endoglucanase inhibitor protein OS=Solanum lycopersicum GN=Xegip PE=2 SV=1	1	3.196
273	tr|K4CP92|K4CP92_SOLLC	Glutathione peroxidase OS=Solanum lycopersicum GN=GPXle-1 PE=3 SV=1	1	5.439
274	tr|K4D3F2|K4D3F2_SOLLC	Uncharacterized protein OS=Solanum lycopersicum GN=Solyc10g083650.1 PE=4 SV=1	1	4.825
275	tr|Q7Y240|Q7Y240_SOLLC	Thioredoxin peroxidase 1 OS=Solanum lycopersicum GN=TPx1 PE=2 SV=1	1	6.79
276	tr|K4BVD8|K4BVD8_SOLLC	Proteasome subunit alpha type OS=Solanum lycopersicum GN=Solyc04g080590.2 PE=3 SV=1	1	4.054
277	tr|Q7M1K9|Q7M1K9_SOLLC	Chlorophyll a/b-binding protein (cab-11) OS=Solanum lycopersicum PE=3 SV=1	1	4.781
278	tr|K4CWU2|K4CWU2_SOLLC	Uncharacterized protein OS=Solanum lycopersicum GN=Solyc09g092710.2 PE=4 SV=1	1	17.74
279	tr|K4BVE2|K4BVE2_SOLLC	50S ribosomal protein L31 OS=Solanum lycopersicum GN=Solyc04g080630.2 PE=3 SV=1	1	9.302
280	tr|K4BQD6|K4BQD6_SOLLC	Uncharacterized protein OS=Solanum lycopersicum GN=Solyc04g016360.2 PE=4 SV=1	1	5.986
281	tr|K4B6X9|K4B6X9_SOLLC	Uncharacterized protein OS=Solanum lycopersicum GN=Solyc02g065470.1 PE=4 SV=1	1	5.556
282	tr|K4AYG1|K4AYG1_SOLLC	Uncharacterized protein OS=Solanum lycopersicum GN=Solyc01g087710.2 PE=4 SV=1	1	5
283	tr|K4CVP1|K4CVP1_SOLLC	1,2-dihydroxy-3-keto-5-methylthiopentene dioxygenase OS=Solanum lycopersicum GN=Solyc09g082650.2 PE=3 SV=1	1	4.132
284	tr|K4BKZ5|K4BKZ5_SOLLC	Uncharacterized protein OS=Solanum lycopersicum GN=Solyc03g114930.2 PE=4 SV=1	1	5.691
285	tr|K4B0D2|K4B0D2_SOLLC	Uncharacterized protein OS=Solanum lycopersicum GN=Solyc01g097450.2 PE=4 SV=1	1	7.955
286	tr|K4AVG6|K4AVG6_SOLLC	Uncharacterized protein OS=Solanum lycopersicum GN=Solyc01g049860.1 PE=4 SV=1	1	3.46
287	tr|E2GLP6|E2GLP6_SOLLC	Non-specific lipid-transfer protein (Fragment) OS=Solanum lycopersicum var. cerasiforme PE=2 SV=1	1	15.96
288	sp|P38547|RAN2_SOLLC	GTP-binding nuclear protein Ran2 OS=Solanum lycopersicum GN=RAN2 PE=2 SV=1	1	4.977
289	tr|K4BZB7|K4BZB7_SOLLC	Uncharacterized protein OS=Solanum lycopersicum GN=Solyc05g018630.1 PE=4 SV=1	1	19.44
290	tr|Q4LDR0|Q4LDR0_SOLLC	Heat shock protein OS=Solanum lycopersicum GN=Lehsp100/ClpB PE=2 SV=1	1	1.224
291	sp|P46301|RS25_SOLLC	40S ribosomal protein S25 OS=Solanum lycopersicum GN=RPS25 PE=3 SV=1	1	9.259
292	tr|K4D9W7|K4D9W7_SOLLC	Uncharacterized protein OS=Solanum lycopersicum GN=Solyc11g067100.1 PE=3 SV=1	1	26.55
293	tr|K4BZB1|K4BZB1_SOLLC	Uncharacterized protein OS=Solanum lycopersicum GN=Solyc05g018570.2 PE=4 SV=1	1	2.878
294	tr|K4BHW7|K4BHW7_SOLLC	Uncharacterized protein OS=Solanum lycopersicum GN=Solyc03g079900.2 PE=3 SV=1	2	9.767
295	tr|K4B9B8|K4B9B8_SOLLC	Uncharacterized protein OS=Solanum lycopersicum GN=Solyc02g078940.2 PE=4 SV=1	1	4.308
296	tr|K4AYN3|K4AYN3_SOLLC	Uncharacterized protein OS=Solanum lycopersicum GN=Solyc01g088430.2 PE=4 SV=1	1	1.76
297	tr|K4CSD7|K4CSD7_SOLLC	Uncharacterized protein OS=Solanum lycopersicum GN=Solyc09g018750.2 PE=4 SV=1	1	4.569
298	tr|K4BLR5|K4BLR5_SOLLC	Uncharacterized protein OS=Solanum lycopersicum GN=Solyc03g117630.1 PE=3 SV=1	7	13.46
299	tr|K4C7T7|K4C7T7_SOLLC	Uncharacterized protein OS=Solanum lycopersicum GN=Solyc06g066620.2 PE=4 SV=1	1	10.88
300	tr|K4CVP7|K4CVP7_SOLLC	Histone H2A OS=Solanum lycopersicum GN=Solyc09g082710.2 PE=3 SV=1	2	11.27
301	tr|K4BNY4|K4BNY4_SOLLC	Uncharacterized protein OS=Solanum lycopersicum GN=Solyc04g008280.2 PE=3 SV=1	1	4.382
302	tr|Q5GA63|Q5GA63_SOLLC	Putative phospholipase C OS=Solanum lycopersicum GN=56B23-g7 PE=4 SV=1	1	2.916
303	tr|O65917|O65917_SOLLC	Dehydroquinate dehydratase/shikimate:NADP oxidoreductase OS=Solanum lycopersicum GN=LOC543548 PE=2 SV=1	1	2.385
304	tr|K4D4S7|K4D4S7_SOLLC	Uncharacterized protein OS=Solanum lycopersicum GN=Solyc11g006660.1 PE=4 SV=1	1	1.602
305	tr|K4B2Y0|K4B2Y0_SOLLC	Uncharacterized protein OS=Solanum lycopersicum GN=Solyc01g107640.2 PE=4 SV=1	1	4.947
306	tr|K4C6Q9|K4C6Q9_SOLLC	Uncharacterized protein OS=Solanum lycopersicum GN=Solyc06g060790.1 PE=4 SV=1	1	3.906
307	tr|K4DC48|K4DC48_SOLLC	Uncharacterized protein OS=Solanum lycopersicum GN=Solyc12g009600.1 PE=4 SV=1	1	5.714
308	tr|K4CU67|K4CU67_SOLLC	Uncharacterized protein OS=Solanum lycopersicum GN=ADH3 PE=4 SV=1	1	2.356
309	tr|K4AV48|K4AV48_SOLLC	Uncharacterized protein OS=Solanum lycopersicum GN=Solyc01g021670.2 PE=4 SV=1	1	7.429
310	tr|K4CGP6|K4CGP6_SOLLC	Uncharacterized protein OS=Solanum lycopersicum GN=Solyc07g062130.2 PE=3 SV=1	1	1.484
311	tr|K4B7S8|K4B7S8_SOLLC	Uncharacterized protein OS=Solanum lycopersicum GN=Solyc02g069460.2 PE=4 SV=1	1	4.825
312	tr|K4DF82|K4DF82_SOLLC	Uncharacterized protein OS=Solanum lycopersicum GN=Solyc12g042930.1 PE=4 SV=1	1	2.105
313	tr|K4BIL3|K4BIL3_SOLLC	Uncharacterized protein OS=Solanum lycopersicum GN=Solyc03g093360.2 PE=4 SV=1	1	6.145
314	tr|Q84KJ2|Q84KJ2_SOLLC	Copper chaperone OS=Solanum lycopersicum GN=LeCCH PE=4 SV=1	1	12.35
315	tr|K4B2I9|K4B2I9_SOLLC	Uncharacterized protein OS=Solanum lycopersicum GN=Solyc01g106210.2 PE=3 SV=1	1	1.762
316	tr|K4CJ96|K4CJ96_SOLLC	6,7-dimethyl-8-ribityllumazine synthase OS=Solanum lycopersicum GN=Solyc08g015660.2 PE=3 SV=1	1	4.31
317	tr|K4AX22|K4AX22_SOLLC	Superoxide dismutase [Cu-Zn] OS=Solanum lycopersicum GN=SODCC.1 PE=3 SV=1	1	8.553
318	tr|K4BK69|K4BK69_SOLLC	Elongation factor Tu OS=Solanum lycopersicum GN=Solyc03g112150.1 PE=3 SV=1	1	2.306
319	tr|K4D3E4|K4D3E4_SOLLC	Fructose-bisphosphate aldolase OS=Solanum lycopersicum GN=Solyc10g083570.1 PE=3 SV=1	8	27.09
320	tr|K4B4L4|K4B4L4_SOLLC	Uncharacterized protein OS=Solanum lycopersicum GN=Solyc02g014150.2 PE=4 SV=1	1	3.448
321	tr|K4BDN9|K4BDN9_SOLLC	Uncharacterized protein OS=Solanum lycopersicum GN=Solyc02g094440.2 PE=4 SV=1	1	6.771
322	tr|K4CL75|K4CL75_SOLLC	Uncharacterized protein OS=Solanum lycopersicum GN=Solyc08g062920.2 PE=4 SV=1	1	1.691
323	tr|K4B381|K4B381_SOLLC	N-acetyl-gamma-glutamyl-phosphate reductase OS=Solanum lycopersicum GN=Solyc01g108660.2 PE=3 SV=1	1	3.97
324	tr|K4B9S5|K4B9S5_SOLLC	Uncharacterized protein OS=Solanum lycopersicum GN=Solyc02g080540.1 PE=3 SV=1	1	3.448
325	tr|K4ASL8|K4ASL8_SOLLC	Uncharacterized protein OS=Solanum lycopersicum GN=Solyc01g006520.2 PE=4 SV=1	1	0.9864
326	tr|K4C6V9|K4C6V9_SOLLC	Uncharacterized protein OS=Solanum lycopersicum GN=Solyc06g062280.2 PE=4 SV=1	1	4.018
327	tr|K4C3C9|K4C3C9_SOLLC	Uncharacterized protein OS=Solanum lycopersicum GN=Solyc06g007470.2 PE=4 SV=1	1	7.087
328	tr|K4DCV3|K4DCV3_SOLLC	Malate dehydrogenase OS=Solanum lycopersicum GN=Solyc12g014180.1 PE=3 SV=1	4	14.33
329	tr|K4AQ32|K4AQ32_SOLLC	Uncharacterized protein OS=Solanum lycopersicum GN=Solyc00g009020.2 PE=4 SV=1	2	10.33
330	tr|K4D3V8|K4D3V8_SOLLC	Uncharacterized protein OS=Solanum lycopersicum GN=Solyc10g085240.1 PE=3 SV=1	1	2.548
331	tr|K4BYL6|K4BYL6_SOLLC	Uncharacterized protein OS=Solanum lycopersicum GN=Solyc05g014980.2 PE=3 SV=1	1	4.545
332	tr|K4B9D4|K4B9D4_SOLLC	Uncharacterized protein OS=Solanum lycopersicum GN=Solyc02g079100.2 PE=4 SV=1	1	3.636
333	tr|K4B5T2|K4B5T2_SOLLC	Uncharacterized protein OS=Solanum lycopersicum GN=Solyc02g036390.1 PE=4 SV=1	1	1.146
334	tr|K4C5Z1|K4C5Z1_SOLLC	Uncharacterized protein OS=Solanum lycopersicum GN=Solyc06g052050.2 PE=3 SV=1	3	5.977
335	tr|K4C3K6|K4C3K6_SOLLC	Uncharacterized protein OS=Solanum lycopersicum GN=Solyc06g008260.2 PE=4 SV=1	1	8.955
336	tr|K4B169|K4B169_SOLLC	Uncharacterized protein OS=Solanum lycopersicum GN=Solyc01g100350.2 PE=3 SV=1	1	5.699
337	sp|O04059|DHBK_SOLLC	Putative 3,4-dihydroxy-2-butanone kinase OS=Solanum lycopersicum GN=DHBK PE=2 SV=1	1	2.357
338	sp|P07180|RBS3A_SOLLC	Ribulose bisphosphate carboxylase small chain 3A/3C, chloroplastic OS=Solanum lycopersicum GN=RBCS-3A/3C PE=3 SV=1	1	4.444
339	tr|B1Q3F8|B1Q3F8_SOLLC	Succinic semialdehyde dehydrogenase OS=Solanum lycopersicum GN=LeSSADH PE=2 SV=1	1	1.916
340	tr|K4BQ85|K4BQ85_SOLLC	Uncharacterized protein OS=Solanum lycopersicum GN=Solyc04g015830.2 PE=4 SV=1	1	1.582
341	tr|K4C234|K4C234_SOLLC	Uncharacterized protein OS=Solanum lycopersicum GN=Solyc05g053540.2 PE=3 SV=1	1	2.455
342	tr|K4BY17|K4BY17_SOLLC	Uncharacterized protein OS=Solanum lycopersicum GN=Solyc05g012950.1 PE=4 SV=1	1	4.237
343	tr|K4BP76|K4BP76_SOLLC	Uncharacterized protein OS=Solanum lycopersicum GN=LOC543967 PE=3 SV=1	1	2.905
344	tr|Q5QJB4|Q5QJB4_SOLLC	Harpin binding protein 1 OS=Solanum lycopersicum GN=HrBP1 PE=2 SV=1	1	3.623
345	tr|Q9SE08|Q9SE08_SOLLC	Cystatin (Fragment) OS=Solanum lycopersicum GN=STC PE=2 SV=1	1	17.02
346	tr|K4BHA1|K4BHA1_SOLLC	Uncharacterized protein OS=Solanum lycopersicum GN=Solyc03g063560.2 PE=4 SV=1	1	0.987
347	tr|O81535|O81535_SOLLC	Annexin OS=Solanum lycopersicum GN=AN35 PE=2 SV=1	2	6.032
348	tr|K4BU69|K4BU69_SOLLC	Uncharacterized protein OS=Solanum lycopersicum GN=Solyc04g076310.2 PE=3 SV=1	1	0.7
349	tr|K4D9K2|K4D9K2_SOLLC	Uncharacterized protein OS=Solanum lycopersicum GN=Solyc11g065930.1 PE=4 SV=1	1	0.7369
350	tr|K4C1I8|K4C1I8_SOLLC	Uncharacterized protein OS=Solanum lycopersicum GN=Solyc05g051570.2 PE=3 SV=1	2	9.179
351	tr|K4CVK9|K4CVK9_SOLLC	Uncharacterized protein OS=Solanum lycopersicum GN=Solyc09g082320.2 PE=4 SV=1	1	5.392
352	tr|K4AZZ3|K4AZZ3_SOLLC	Uncharacterized protein OS=Solanum lycopersicum GN=Solyc01g096040.2 PE=3 SV=1	1	3.95
353	tr|Q4W5U7|Q4W5U7_SOLLC	Calnexin-like protein OS=Solanum lycopersicum GN=LeCNX61.0 PE=2 SV=1	1	1.301
354	tr|V5YN05|V5YN05_SOLLC	Plasmamembrane intrinsic protein 15 OS=Solanum lycopersicum GN=PIP1;5 PE=2 SV=1	1	4.895
355	tr|K4DCP0|K4DCP0_SOLLC	Uncharacterized protein OS=Solanum lycopersicum GN=Solyc12g013550.1 PE=4 SV=1	1	12.37
356	tr|K4BF26|K4BF26_SOLLC	Uncharacterized protein OS=Solanum lycopersicum GN=Solyc03g025530.2 PE=4 SV=1	1	1.273
357	tr|K4C1T2|K4C1T2_SOLLC	Clathrin heavy chain OS=Solanum lycopersicum GN=Solyc05g052510.2 PE=3 SV=1	0	0
358	tr|K4BG39|K4BG39_SOLLC	Uncharacterized protein OS=Solanum lycopersicum GN=Solyc03g044200.2 PE=3 SV=1	1	3.448
359	tr|K4D5U3|K4D5U3_SOLLC	Glutamine synthetase OS=Solanum lycopersicum GN=Solyc11g011380.1 PE=3 SV=1	1	2.825
360	tr|K4D4V8|K4D4V8_SOLLC	Uncharacterized protein OS=Solanum lycopersicum GN=Solyc11g006970.1 PE=4 SV=1	1	3.093
361	tr|K4CFX4|K4CFX4_SOLLC	Uncharacterized protein OS=Solanum lycopersicum GN=Solyc07g054290.1 PE=3 SV=1	1	6.599
362	tr|K4CVX1|K4CVX1_SOLLC	Uncharacterized protein OS=Solanum lycopersicum GN=Solyc09g084440.2 PE=4 SV=1	1	13.51
363	tr|K4D3D6|K4D3D6_SOLLC	Uncharacterized protein OS=Solanum lycopersicum GN=Solyc10g083490.1 PE=3 SV=1	1	2.5
364	tr|K4CR67|K4CR67_SOLLC	Histone H2A OS=Solanum lycopersicum GN=Solyc09g010400.2 PE=3 SV=1	2	11.03
365	tr|K4CC33|K4CC33_SOLLC	Uncharacterized protein OS=Solanum lycopersicum GN=Solyc07g009140.2 PE=4 SV=1	1	3.627
366	tr|K4CAF0|K4CAF0_SOLLC	Uncharacterized protein OS=Solanum lycopersicum GN=Solyc06g082950.2 PE=4 SV=1	1	5.909
367	tr|K4D3J1|K4D3J1_SOLLC	Uncharacterized protein OS=Solanum lycopersicum GN=Solyc10g084050.1 PE=4 SV=1	1	1.114
368	tr|K4D311|K4D311_SOLLC	GrpE protein homolog OS=Solanum lycopersicum GN=Solyc10g081240.1 PE=3 SV=1	1	3.684
369	tr|Q52QQ4|Q52QQ4_SOLLC	Ascorbate peroxidase OS=Solanum lycopersicum GN=APX PE=2 SV=1	2	9.6
370	tr|K4BNK8|K4BNK8_SOLLC	Uncharacterized protein OS=Solanum lycopersicum GN=Solyc04g007010.2 PE=4 SV=1	2	15.07
371	tr|K4BJI5|K4BJI5_SOLLC	Uncharacterized protein OS=Solanum lycopersicum GN=Solyc03g097680.2 PE=4 SV=1	1	2.981
372	tr|K4CWE3|K4CWE3_SOLLC	Uncharacterized protein OS=Solanum lycopersicum GN=Solyc09g091170.2 PE=4 SV=1	1	6.993
373	tr|K4BWK7|K4BWK7_SOLLC	Uncharacterized protein OS=Solanum lycopersicum GN=Solyc05g006810.2 PE=4 SV=1	1	1.271
374	tr|K4CE22|K4CE22_SOLLC	Uncharacterized protein OS=Solanum lycopersicum GN=Solyc07g041490.1 PE=4 SV=1	1	4.12
375	tr|K4BLG1|K4BLG1_SOLLC	Uncharacterized protein OS=Solanum lycopersicum GN=Solyc03g116590.2 PE=4 SV=1	1	5.128
376	tr|K4BAW0|K4BAW0_SOLLC	Fructose-bisphosphate aldolase OS=Solanum lycopersicum GN=Solyc02g084440.2 PE=3 SV=1	2	5.612
377	tr|K4DG02|K4DG02_SOLLC	Uncharacterized protein OS=Solanum lycopersicum GN=Solyc12g056710.1 PE=4 SV=1	1	3.18
378	tr|K4CX83|K4CX83_SOLLC	Uncharacterized protein OS=Solanum lycopersicum GN=Solyc10g005510.2 PE=3 SV=1	1	3.58
379	tr|K4BE68|K4BE68_SOLLC	Uncharacterized protein OS=Solanum lycopersicum GN=Solyc03g006450.1 PE=4 SV=1	1	4.403
380	tr|K4B8A8|K4B8A8_SOLLC	Uncharacterized protein OS=Solanum lycopersicum GN=Solyc02g071320.2 PE=4 SV=1	1	2.551
