# Supplementary material for: Quantitative assay of targeted proteome in tomato trichome glandular cells using a large-scale selected reaction monitoring strategy
Source: Plant Methods. 2019 Apr 24;15:40. doi: 10.1186/s13007-019-0427-7 (PMC6480907; doi:10.1186/s13007-019-0427-7)
Supplement: Supplementary file 4 — Additional file 4: Table S2. Established selected reaction monitoring (SRM) assays targeting tomato trichome glandular cell (TGC) proteome. The SRM assay was developed using Skyline Software. Q1: quadrupole mass filter to select a precursor ion; Q3: quadrupole mass filter to select a fragment ion; Protein: protein targeted by the assay; Sequence: monitoring peptide sequence; Charge: charge of precursor ion selected by Q1; Fragment ion: fragment ion selected by Q3; DP: declustering potential; CE: collision energy; Verified: SRM transition which was verified using tryptic digest of tomato TGC extract. [file 13007_2019_427_MOESM4_ESM.xlsx]

## Sheet: Table S2
Table S2. Established SRM assays targeting tomato TGC proteome
Q1	Q3	Protein	Sequence	Charge (Precurosor ion)	Fragment Ion	DP	CE	Verified
529.298	887.483	K4ASM0	GLDGIGDLLGK	2	y9	69.7	27.9	*
529.298	772.456	K4ASM0	GLDGIGDLLGK	2	y8	69.7	27.9	*
529.298	602.351	K4ASM0	GLDGIGDLLGK	2	y6	69.7	27.9	*
502.579	891.468	K4ASM0	GLAEEDPNEPHGLK	3	y8	67.8	24.9	*
502.579	551.33	K4ASM0	GLAEEDPNEPHGLK	3	y5	67.8	24.9	*
502.579	446.238	K4ASM0	GLAEEDPNEPHGLK	3	y8+2	67.8	24.9	*
508.275	773.415	K4ASM0	ELEGIIDAR	2	y7	68.2	27.2	*
508.275	644.373	K4ASM0	ELEGIIDAR	2	y6	68.2	27.2	*
508.275	474.267	K4ASM0	ELEGIIDAR	2	y4	68.2	27.2	*
500.793	729.425	K4ASM0	TGLEKPSIR	2	y6	67.6	26.9
500.793	472.288	K4ASM0	TGLEKPSIR	2	y4	67.6	26.9
500.793	450.269	K4ASM0	TGLEKPSIR	2	y8+2	67.6	26.9
556.29	535.335	K4CMI0	IRPPAHAADEEYVAK	3	b5	71.7	27.9	*
556.29	372.219	K4CMI0	IRPPAHAADEEYVAK	3	b7+2	71.7	27.9	*
556.29	594.294	K4CMI0	IRPPAHAADEEYVAK	3	b11+2	71.7	27.9	*
482.916	704.383	K4CMI0	AGGEEVSIESVEIK	3	y6	66.3	23.9
482.916	575.34	K4CMI0	AGGEEVSIESVEIK	3	y5	66.3	23.9
482.916	444.173	K4CMI0	AGGEEVSIESVEIK	3	b5	66.3	23.9
502.748	804.373	K4CMI0	TVNADELDK	2	y7	67.8	27	*
502.748	690.33	K4CMI0	TVNADELDK	2	y6	67.8	27	*
502.748	619.293	K4CMI0	TVNADELDK	2	y5	67.8	27	*
543.811	873.504	K4CMI0	VNTASIAPVSK	2	y9	70.8	28.4	*
543.811	701.419	K4CMI0	VNTASIAPVSK	2	y7	70.8	28.4	*
543.811	501.303	K4CMI0	VNTASIAPVSK	2	y5	70.8	28.4	*
475.236	652.353	Q9FT17	GVAVEDSNSPHGVR	3	y6	65.8	23.4
475.236	565.32	Q9FT17	GVAVEDSNSPHGVR	3	y5	65.8	23.4
475.236	484.731	Q9FT17	GVAVEDSNSPHGVR	3	y9+2	65.8	23.4
627.328	977.501	Q9FT17	IYGNQTSTITR	2	y9	76.8	31.4	*
627.328	678.378	Q9FT17	IYGNQTSTITR	2	y6	76.8	31.4	*
627.328	577.33	Q9FT17	IYGNQTSTITR	2	y5	76.8	31.4	*
580.314	931.509	Q9FT17	LDGLTVDEAVK	2	y9	73.4	29.7	*
580.314	761.404	Q9FT17	LDGLTVDEAVK	2	y7	73.4	29.7	*
580.314	660.356	Q9FT17	LDGLTVDEAVK	2	y6	73.4	29.7	*
596.286	819.436	Q9FT17	DQEPLSAFER	2	y7	74.6	30.3	*
596.286	609.299	Q9FT17	DQEPLSAFER	2	y5	74.6	30.3	*
596.286	373.135	Q9FT17	DQEPLSAFER	2	b3	74.6	30.3	*
635.362	928.521	E0Z1D0	ELVNLVVVGGDR	2	y9	77.4	31.7	*
635.362	701.394	E0Z1D0	ELVNLVVVGGDR	2	y7	77.4	31.7	*
635.362	602.326	E0Z1D0	ELVNLVVVGGDR	2	y6	77.4	31.7	*
438.894	835.456	E0Z1D0	LNDHAFEEVLK	3	y7	63.1	21.5	*
438.894	601.296	E0Z1D0	LNDHAFEEVLK	3	y10+2	63.1	21.5	*
438.894	584.785	E0Z1D0	LNDHAFEEVLK	3	b10+2	63.1	21.5	*
409.224	720.356	E0Z1D0	VVHGIDVFDPK	3	y6	60.9	19.9	*
409.224	506.261	E0Z1D0	VVHGIDVFDPK	3	y4	60.9	19.9	*
409.224	621.336	E0Z1D0	VVHGIDVFDPK	3	b6	60.9	19.9	*
506.265	783.411	E0Z1D0	LDATLDAHR	2	y7	68	27.1
506.265	712.374	E0Z1D0	LDATLDAHR	2	y6	68	27.1
506.265	498.242	E0Z1D0	LDATLDAHR	2	y4	68	27.1
548.95	825.399	K4B989	TRPAAHSVDSAYIEK	3	y7	71.1	27.5	*
548.95	497.283	K4B989	TRPAAHSVDSAYIEK	3	b5	71.1	27.5	*
548.95	361.191	K4B989	TRPAAHSVDSAYIEK	3	b7+2	71.1	27.5	*
648.317	968.484	K4B989	TPETFLGDPYR	2	y8	78.4	32.2	*
648.317	607.283	K4B989	TPETFLGDPYR	2	y5	78.4	32.2	*
648.317	435.235	K4B989	TPETFLGDPYR	2	y3	78.4	32.2	*
528.923	741.364	K4B989	DPIFYAHHSNIDR	3	y6	69.7	26.4
528.923	604.305	K4B989	DPIFYAHHSNIDR	3	y5	69.7	26.4
528.923	630.299	K4B989	DPIFYAHHSNIDR	3	y10+2	69.7	26.4
556.298	778.421	K4B989	LGYVYQNVR	2	y6	71.7	28.9	*
556.298	679.352	K4B989	LGYVYQNVR	2	y5	71.7	28.9	*
556.298	516.289	K4B989	LGYVYQNVR	2	y4	71.7	28.9	*
752.862	816.446	K4DFR1	FEDPAEGEDVLVGK	2	y8	86	36	*
752.862	557.293	K4DFR1	FEDPAEGEDVLVGK	2	y11+2	86	36	*
752.862	392.145	K4DFR1	FEDPAEGEDVLVGK	2	b3	86	36	*
647.304	915.446	K4DFR1	YSGALESFYEK	2	y7	78.3	32.2	*
647.304	802.362	K4DFR1	YSGALESFYEK	2	y6	78.3	32.2	*
647.304	439.219	K4DFR1	YSGALESFYEK	2	y3	78.3	32.2	*
668.373	587.351	K4DFR1	VGHDNLIGEIIR	2	y5	79.8	32.9
668.373	618.838	K4DFR1	VGHDNLIGEIIR	2	y11+2	79.8	32.9
668.373	590.328	K4DFR1	VGHDNLIGEIIR	2	y10+2	79.8	32.9
489.244	749.369	K4D062	DLEAHHAGK	2	y7	66.8	26.5
489.244	620.326	K4D062	DLEAHHAGK	2	y6	66.8	26.5
489.244	412.23	K4D062	DLEAHHAGK	2	y4	66.8	26.5
615.317	968.516	K4D062	NFTLHDGQLGK	2	y9	76	31
615.317	754.384	K4D062	NFTLHDGQLGK	2	y7	76	31
615.317	913.416	K4D062	NFTLHDGQLGK	2	b8	76	31
665.841	867.468	K4D062	TNFTLHDGQLGK	2	y8	79.7	32.8	*
665.841	754.384	K4D062	TNFTLHDGQLGK	2	y7	79.7	32.8	*
665.841	558.296	K4D062	TNFTLHDGQLGK	2	y10+2	79.7	32.8	*
452.748	689.398	K4D062	TNSVIGWK	2	y6	64.1	25.2	*
452.748	503.298	K4D062	TNSVIGWK	2	y4	64.1	25.2	*
452.748	390.214	K4D062	TNSVIGWK	2	y3	64.1	25.2	*
715.375	968.516	K4D062	VTNFTLHDGQLGK	2	y9	83.3	34.6	*
715.375	754.384	K4D062	VTNFTLHDGQLGK	2	y7	83.3	34.6	*
715.375	665.841	K4D062	VTNFTLHDGQLGK	2	y12+2	83.3	34.6	*
833.366	898.379	K4B1S1	GPDGNDVIDADFTDSK	2	y8	91.9	38.9
833.366	783.352	K4B1S1	GPDGNDVIDADFTDSK	2	y7	91.9	38.9
833.366	555.769	K4B1S1	GPDGNDVIDADFTDSK	2	y10+2	91.9	38.9
862.449	643.309	K4B1S1	IINEPTAASLAYGFEK	2	y5	94	39.9	*
862.449	627.822	K4B1S1	IINEPTAASLAYGFEK	2	y12+2	94	39.9	*
862.449	470.261	K4B1S1	IINEPTAASLAYGFEK	2	b4	94	39.9	*
691.333	953.494	K4B1S1	NQADSVVYQTEK	2	y8	81.5	33.7	*
691.333	767.393	K4B1S1	NQADSVVYQTEK	2	y6	81.5	33.7	*
691.333	668.325	K4B1S1	NQADSVVYQTEK	2	y5	81.5	33.7	*
533.793	864.483	K4B1S1	TTPSVVAYTK	2	y8	70	28.1
533.793	767.43	K4B1S1	TTPSVVAYTK	2	y7	70	28.1
533.793	432.745	K4B1S1	TTPSVVAYTK	2	y8+2	70	28.1
591.846	812.499	K4DAD5	LADAVGLTLGPR	2	y8	74.3	30.2	*
591.846	713.43	K4DAD5	LADAVGLTLGPR	2	y7	74.3	30.2	*
591.846	543.325	K4DAD5	LADAVGLTLGPR	2	y5	74.3	30.2	*
539.78	852.385	K4DAD5	LISEFENAR	2	y7	70.5	28.3	*
539.78	636.31	K4DAD5	LISEFENAR	2	y5	70.5	28.3	*
539.78	489.242	K4DAD5	LISEFENAR	2	y4	70.5	28.3	*
818.892	976.542	K4DAD5	TNDSAGDGTTTASVLAR	2	y10	90.8	38.3
818.892	717.425	K4DAD5	TNDSAGDGTTTASVLAR	2	y7	90.8	38.3
818.892	545.341	K4DAD5	TNDSAGDGTTTASVLAR	2	y5	90.8	38.3
630.807	962.443	K4DAD5	VGAATEAELEDR	2	y8	77.1	31.6	*
630.807	861.395	K4DAD5	VGAATEAELEDR	2	y7	77.1	31.6	*
630.807	732.352	K4DAD5	VGAATEAELEDR	2	y6	77.1	31.6	*
640.888	940.557	K4AV63	VVAAGANPVLITR	2	y9	77.8	31.9	*
640.888	812.499	K4AV63	VVAAGANPVLITR	2	y7	77.8	31.9	*
640.888	698.456	K4AV63	VVAAGANPVLITR	2	y6	77.8	31.9	*
522.296	831.432	K4AV63	IVNDGVTVAR	2	y8	69.2	27.7	*
522.296	602.362	K4AV63	IVNDGVTVAR	2	y6	69.2	27.7	*
522.296	446.272	K4AV63	IVNDGVTVAR	2	y4	69.2	27.7	*
591.858	770.477	K4AV63	LADLVGVTLGPK	2	y8	74.3	30.2	*
591.858	671.409	K4AV63	LADLVGVTLGPK	2	y7	74.3	30.2	*
591.858	385.742	K4AV63	LADLVGVTLGPK	2	y8+2	74.3	30.2	*
580.799	975.511	K4AV63	NAGVNGSVVSEK	2	y10	73.5	29.8
580.799	819.421	K4AV63	NAGVNGSVVSEK	2	y8	73.5	29.8
580.799	705.378	K4AV63	NAGVNGSVVSEK	2	y7	73.5	29.8
625.33	999.511	K4BNH6	HLIEAADPQQK	2	y9	76.7	31.4	*
625.33	500.283	K4BNH6	HLIEAADPQQK	2	y4	76.7	31.4	*
625.33	750.378	K4BNH6	HLIEAADPQQK	2	b7	76.7	31.4	*
522.607	669.844	K4BNH6	NIVHFGIHEGESVK	3	y12+2	69.2	26	*
522.607	620.309	K4BNH6	NIVHFGIHEGESVK	3	y11+2	69.2	26	*
522.607	551.78	K4BNH6	NIVHFGIHEGESVK	3	y10+2	69.2	26	*
443.766	787.456	K4BNH6	VIEGDLLK	2	y7	63.5	24.8	*
443.766	674.372	K4BNH6	VIEGDLLK	2	y6	63.5	24.8	*
443.766	545.329	K4BNH6	VIEGDLLK	2	y5	63.5	24.8	*
439.243	776.43	K4BNH6	TGSIVSWK	2	y7	63.1	24.7
439.243	719.409	K4BNH6	TGSIVSWK	2	y6	63.1	24.7
439.243	519.293	K4BNH6	TGSIVSWK	2	y4	63.1	24.7
604.311	762.899	R9R6M9	ASQLAIDHEKDDILDK	3	y13+2	75.2	30.5	*
604.311	706.357	R9R6M9	ASQLAIDHEKDDILDK	3	y12+2	75.2	30.5	*
604.311	556.783	R9R6M9	ASQLAIDHEKDDILDK	3	y9+2	75.2	30.5	*
602.269	902.425	R9R6M9	WDDYASVGYK	2	y8	75	30.5	*
602.269	624.335	R9R6M9	WDDYASVGYK	2	y6	75	30.5	*
602.269	553.298	R9R6M9	WDDYASVGYK	2	y5	75	30.5	*
482.267	821.452	K4B9P3	AAVVFQNSK	2	y7	66.3	26.2	*
482.267	722.383	K4B9P3	AAVVFQNSK	2	y6	66.3	26.2	*
482.267	623.315	K4B9P3	AAVVFQNSK	2	y5	66.3	26.2	*
461.248	737.368	K4B9P3	ALTTSEATK	2	y7	64.7	25.5	*
461.248	636.32	K4B9P3	ALTTSEATK	2	y6	64.7	25.5	*
461.248	535.272	K4B9P3	ALTTSEATK	2	y5	64.7	25.5	*
544.765	789.374	K4B9P3	EAVASAPDNSK	2	y8	70.8	28.5	*
544.765	718.337	K4B9P3	EAVASAPDNSK	2	y7	70.8	28.5	*
544.765	560.267	K4B9P3	EAVASAPDNSK	2	y5	70.8	28.5	*
682.655	798.436	K4B8E7	ASHYFWDGFHPTEIPNK	3	y7	80.9	34.7	*
682.655	358.208	K4B8E7	ASHYFWDGFHPTEIPNK	3	y3	80.9	34.7	*
682.655	907.373	K4B8E7	ASHYFWDGFHPTEIPNK	3	b7	80.9	34.7	*
549.762	854.448	K4B8E7	DESGIHLGDR	2	y8	71.2	28.6
549.762	597.31	K4B8E7	DESGIHLGDR	2	y5	71.2	28.6
549.762	427.728	K4B8E7	DESGIHLGDR	2	y8+2	71.2	28.6
526.295	791.43	K4B8E7	FIEPFATVK	2	y7	69.5	27.8	*
526.295	662.387	K4B8E7	FIEPFATVK	2	y6	69.5	27.8	*
526.295	390.202	K4B8E7	FIEPFATVK	2	b3	69.5	27.8	*
568.296	865.453	K4B8E7	GVNYASGAAGIR	2	y9	72.5	29.3	*
568.296	702.389	K4B8E7	GVNYASGAAGIR	2	y8	72.5	29.3	*
568.296	631.352	K4B8E7	GVNYASGAAGIR	2	y7	72.5	29.3	*
666.854	978.474	K4CQV5	GILAADESTGTIGK	2	y10	79.7	32.9	*
666.854	907.437	K4CQV5	GILAADESTGTIGK	2	y9	79.7	32.9	*
666.854	663.367	K4CQV5	GILAADESTGTIGK	2	y7	79.7	32.9	*
730.871	847.39	K4CQV5	LSSINVENVESNR	2	y7	84.4	35.2
730.871	718.348	K4CQV5	LSSINVENVESNR	2	y6	84.4	35.2
730.871	505.237	K4CQV5	LSSINVENVESNR	2	y4	84.4	35.2
511.269	836.451	K4CQV5	NATYIGTPGK	2	y8	68.4	27.3	*
511.269	735.404	K4CQV5	NATYIGTPGK	2	y7	68.4	27.3	*
511.269	459.256	K4CQV5	NATYIGTPGK	2	y5	68.4	27.3	*
673.869	950.531	K4CQV5	VAPEVIAEYTVR	2	y8	80.2	33.1	*
673.869	738.378	K4CQV5	VAPEVIAEYTVR	2	y6	80.2	33.1	*
673.869	588.817	K4CQV5	VAPEVIAEYTVR	2	y10+2	80.2	33.1	*
517.269	847.467	K4BNT9	GEIGSVASWK	2	y8	68.8	27.5	*
517.269	734.383	K4BNT9	GEIGSVASWK	2	y7	68.8	27.5	*
517.269	491.261	K4BNT9	GEIGSVASWK	2	y4	68.8	27.5	*
563.27	988.473	K4BNT9	HFEIHEGEK	2	y8	72.2	29.1
563.27	841.405	K4BNT9	HFEIHEGEK	2	y7	72.2	29.1
563.27	462.219	K4BNT9	HFEIHEGEK	2	y4	72.2	29.1
481.251	747.4	K4BNT9	TNTQHLSTISPSR	3	y7	66.2	23.8	*
481.251	446.236	K4BNT9	TNTQHLSTISPSR	3	y4	66.2	23.8	*
481.251	359.204	K4BNT9	TNTQHLSTISPSR	3	y3	66.2	23.8	*
613.828	860.484	K4BNT9	TQHLSTISPSR	2	y8	75.9	31
613.828	747.4	K4BNT9	TQHLSTISPSR	2	y7	75.9	31
613.828	499.275	K4BNT9	TQHLSTISPSR	2	y9+2	75.9	31
697.352	716.394	K4BNR2	ESINSFQGVLDGK	2	y7	82	34
697.352	588.335	K4BNR2	ESINSFQGVLDGK	2	y6	82	34
697.352	432.245	K4BNR2	ESINSFQGVLDGK	2	y4	82	34
746.891	931.521	K4BNR2	FTQANSEVSALLGR	2	y9	85.6	35.7	*
746.891	715.446	K4BNR2	FTQANSEVSALLGR	2	y7	85.6	35.7	*
746.891	616.378	K4BNR2	FTQANSEVSALLGR	2	y6	85.6	35.7	*
488.285	862.478	K4BNR2	IGLFGGAGVGK	2	y10	66.7	26.4	*
488.285	692.373	K4BNR2	IGLFGGAGVGK	2	y8	66.7	26.4	*
488.285	545.304	K4BNR2	IGLFGGAGVGK	2	y7	66.7	26.4	*
467.261	859.442	K4BNR2	VGLTGLTVAEHFR	3	y7	65.2	23	*
467.261	758.394	K4BNR2	VGLTGLTVAEHFR	3	y6	65.2	23	*
467.261	659.326	K4BNR2	VGLTGLTVAEHFR	3	y5	65.2	23	*
559.248	909.37	K4D9L5	ATAGDTHLGGEDFDNR	3	y8	71.9	28	*
559.248	752.327	K4D9L5	ATAGDTHLGGEDFDNR	3	y14+2	71.9	28	*
559.248	716.808	K4D9L5	ATAGDTHLGGEDFDNR	3	y13+2	71.9	28	*
553.97	666.346	K4D9L5	IINEPTAAAIAYGLDK	3	y6	71.5	27.7	*
553.97	595.309	K4D9L5	IINEPTAAAIAYGLDK	3	y5	71.5	27.7	*
553.97	595.824	K4D9L5	IINEPTAAAIAYGLDK	3	y12+2	71.5	27.7	*
840.921	390.21	K4D9L5	NAVVTVPAYFNDSQR	2	y3	92.4	39.1
840.921	383.678	K4D9L5	NAVVTVPAYFNDSQR	2	y6+2	92.4	39.1
840.921	485.272	K4D9L5	NAVVTVPAYFNDSQR	2	b5	92.4	39.1
614.818	887.433	K4D9L5	VEIIANDQGNR	2	y8	75.9	31	*
614.818	774.349	K4D9L5	VEIIANDQGNR	2	y7	75.9	31	*
614.818	703.312	K4D9L5	VEIIANDQGNR	2	y6	75.9	31	*
831.404	949.463	K4C227	LLEQDNPDLGYDAAK	2	y9	91.7	38.8	*
831.404	624.299	K4C227	LLEQDNPDLGYDAAK	2	y6	91.7	38.8	*
831.404	713.346	K4C227	LLEQDNPDLGYDAAK	2	b6	91.7	38.8	*
422.269	730.446	K4C227	LSGGVAVLK	2	y8	61.9	24.1
422.269	643.414	K4C227	LSGGVAVLK	2	y7	61.9	24.1
422.269	586.392	K4C227	LSGGVAVLK	2	y6	61.9	24.1
664.354	902.437	K4C227	NVVIEQSWGAPK	2	y8	79.5	32.8
664.354	773.394	K4C227	NVVIEQSWGAPK	2	y7	79.5	32.8
664.354	645.336	K4C227	NVVIEQSWGAPK	2	y6	79.5	32.8
580.793	876.431	K4C227	VGGASEVEVGEK	2	y8	73.5	29.8	*
580.793	660.356	K4C227	VGGASEVEVGEK	2	y6	73.5	29.8	*
580.793	432.245	K4C227	VGGASEVEVGEK	2	y4	73.5	29.8	*
545.63	737.492	K4C376	AASELSSHDPPIVLAK	3	y7	70.9	27.3	*
545.63	640.439	K4C376	AASELSSHDPPIVLAK	3	y6	70.9	27.3	*
545.63	746.904	K4C376	AASELSSHDPPIVLAK	3	y14+2	70.9	27.3	*
525.795	779.466	K4C376	EAAGIVSYLK	2	y7	69.4	27.8	*
525.795	609.361	K4C376	EAAGIVSYLK	2	y5	69.4	27.8	*
525.795	510.292	K4C376	EAAGIVSYLK	2	y4	69.4	27.8	*
726.864	618.827	K4C376	SEPIPEVNDEPVK	2	y11+2	84.1	35	*
726.864	513.759	K4C376	SEPIPEVNDEPVK	2	y9+2	84.1	35	*
726.864	427.219	K4C376	SEPIPEVNDEPVK	2	b4	84.1	35	*
454.896	504.266	K4C376	SKEDATNLIDEK	3	y4	64.3	22.3
454.896	391.182	K4C376	SKEDATNLIDEK	3	y3	64.3	22.3
454.896	746.332	K4C376	SKEDATNLIDEK	3	b7	64.3	22.3
787.425	989.49	K4CHY3	GVTTIIGGGDSVAAVEK	2	y11	88.5	37.2	*
787.425	932.468	K4CHY3	GVTTIIGGGDSVAAVEK	2	y10	88.5	37.2	*
787.425	472.277	K4CHY3	GVTTIIGGGDSVAAVEK	2	b5	88.5	37.2	*
550.832	987.572	K4CHY3	IGVIESLLEK	2	y9	71.3	28.7
550.832	831.482	K4CHY3	IGVIESLLEK	2	y7	71.3	28.7
550.832	718.398	K4CHY3	IGVIESLLEK	2	y6	71.3	28.7
513.759	792.41	K4CHY3	SFGSALDTTK	2	y8	68.6	27.4	*
513.759	648.356	K4CHY3	SFGSALDTTK	2	y6	68.6	27.4	*
513.759	577.319	K4CHY3	SFGSALDTTK	2	y5	68.6	27.4	*
694.856	848.415	K4CHY3	VDLNVPLDDNFK	2	y7	81.8	33.9	*
694.856	442.23	K4CHY3	VDLNVPLDDNFK	2	b4	81.8	33.9	*
694.856	541.298	K4CHY3	VDLNVPLDDNFK	2	b5	81.8	33.9	*
557.796	785.463	K4BTH6	DDVGQAAGLLR	2	y8	71.8	28.9	*
557.796	600.383	K4BTH6	DDVGQAAGLLR	2	y6	71.8	28.9	*
557.796	529.346	K4BTH6	DDVGQAAGLLR	2	y5	71.8	28.9	*
879.955	541.346	K4BTH6	DSVVLTGGPNYDVPLGR	2	y5	95.3	40.5	*
879.955	442.277	K4BTH6	DSVVLTGGPNYDVPLGR	2	y4	95.3	40.5	*
879.955	401.203	K4BTH6	DSVVLTGGPNYDVPLGR	2	b4	95.3	40.5	*
531.795	915.515	K4BK43	FDAINELIK	2	y8	69.9	28	*
531.795	800.488	K4BK43	FDAINELIK	2	y7	69.9	28	*
531.795	616.366	K4BK43	FDAINELIK	2	y5	69.9	28	*
653.362	373.281	K4BK43	SRFDAINELIK	2	y3	78.7	32.4
653.362	804.4	K4BK43	SRFDAINELIK	2	b7	78.7	32.4
653.362	933.442	K4BK43	SRFDAINELIK	2	b8	78.7	32.4
538.244	832.38	K4BK43	GWNDAQEQK	2	y7	70.4	28.2	*
538.244	718.337	K4BK43	GWNDAQEQK	2	y6	70.4	28.2	*
538.244	603.31	K4BK43	GWNDAQEQK	2	y5	70.4	28.2	*
688.843	934.436	K4CW40	LDLTAEELSEEK	2	y8	81.3	33.7	*
688.843	863.399	K4CW40	LDLTAEELSEEK	2	y7	81.3	33.7	*
688.843	734.357	K4CW40	LDLTAEELSEEK	2	y6	81.3	33.7	*
825.501	373.281	K4CW40	VLVVANPANTNALILK	2	y3	91.3	38.6
825.501	596.377	K4CW40	VLVVANPANTNALILK	2	b6	91.3	38.6
825.501	382.737	K4CW40	VLVVANPANTNALILK	2	b8+2	91.3	38.6
437.243	689.358	K4CW40	ALGQISER	2	y6	63	24.6
437.243	504.278	K4CW40	ALGQISER	2	y4	63	24.6
437.243	391.194	K4CW40	ALGQISER	2	y3	63	24.6
487.779	861.468	K4CW40	LSVQVSDVK	2	y8	66.7	26.4	*
487.779	675.367	K4CW40	LSVQVSDVK	2	y6	66.7	26.4	*
487.779	547.309	K4CW40	LSVQVSDVK	2	y5	66.7	26.4	*
455.593	559.356	Q42896	APGGAPANVAIAVTR	3	y5	64.3	22.4
455.593	446.272	Q42896	APGGAPANVAIAVTR	3	y4	64.3	22.4
455.593	636.31	Q42896	APGGAPANVAIAVTR	3	b8	64.3	22.4
709.867	977.505	Q42896	EAGALLSYDPNLR	2	y8	82.9	34.4	*
709.867	864.421	Q42896	EAGALLSYDPNLR	2	y7	82.9	34.4	*
709.867	499.299	Q42896	EAGALLSYDPNLR	2	y4	82.9	34.4	*
758.878	946.484	Q42896	IVDDQTILEDEAR	2	y8	86.4	36.2	*
758.878	845.436	Q42896	IVDDQTILEDEAR	2	y7	86.4	36.2	*
758.878	732.352	Q42896	IVDDQTILEDEAR	2	y6	86.4	36.2	*
696.841	893.436	Q42896	TNGVQAEGINFDK	2	y8	81.9	33.9	*
696.841	693.357	Q42896	TNGVQAEGINFDK	2	y6	81.9	33.9	*
696.841	523.251	Q42896	TNGVQAEGINFDK	2	y4	81.9	33.9	*
513.309	912.526	P17786	IGGIGTVPVGR	2	y10	68.5	27.3	*
513.309	685.399	P17786	IGGIGTVPVGR	2	y7	68.5	27.3	*
513.309	428.262	P17786	IGGIGTVPVGR	2	y4	68.5	27.3	*
488.279	862.467	P17786	LPLQDVYK	2	y7	66.7	26.4	*
488.279	652.33	P17786	LPLQDVYK	2	y5	66.7	26.4	*
488.279	431.737	P17786	LPLQDVYK	2	y7+2	66.7	26.4	*
450.779	572.377	P17786	QTVAVGVVK	2	y6	64	25.1	*
450.779	501.34	P17786	QTVAVGVVK	2	y5	64	25.1	*
450.779	402.271	P17786	QTVAVGVVK	2	y4	64	25.1	*
560.803	932.52	P17786	STTTGHLIYK	2	y8	72	29
560.803	730.425	P17786	STTTGHLIYK	2	y6	72	29
560.803	466.764	P17786	STTTGHLIYK	2	y8+2	72	29
795.394	943.448	K4C1C9	ALPTYTPESPADATR	2	y9	89.1	37.5	*
795.394	703.333	K4C1C9	ALPTYTPESPADATR	2	y13+2	89.1	37.5	*
795.394	647.34	K4C1C9	ALPTYTPESPADATR	2	b6	89.1	37.5	*
557.317	798.483	K4C1C9	ESVLPAAVTAR	2	y8	71.7	28.9	*
557.317	685.399	K4C1C9	ESVLPAAVTAR	2	y7	71.7	28.9	*
557.317	517.309	K4C1C9	ESVLPAAVTAR	2	y5	71.7	28.9	*
657.362	871.5	K4C1C9	NLSQQNLNALAK	2	y8	79	32.5
657.362	743.441	K4C1C9	NLSQQNLNALAK	2	y7	79	32.5
657.362	516.314	K4C1C9	NLSQQNLNALAK	2	y5	79	32.5
611.327	819.436	K4C1C9	VTTTIGFGSPNK	2	y8	75.7	30.9	*
611.327	706.352	K4C1C9	VTTTIGFGSPNK	2	y7	75.7	30.9	*
611.327	502.262	K4C1C9	VTTTIGFGSPNK	2	y5	75.7	30.9	*
488.728	701.321	K4BHR9	AGFAGDDAPR	2	y7	66.7	26.5	*
488.728	630.284	K4BHR9	AGFAGDDAPR	2	y6	66.7	26.5	*
488.728	458.236	K4BHR9	AGFAGDDAPR	2	y4	66.7	26.5	*
591.767	833.4	K4BHR9	DAYVGDEAQSK	2	y8	74.3	30.2	*
591.767	734.332	K4BHR9	DAYVGDEAQSK	2	y7	74.3	30.2	*
591.767	350.135	K4BHR9	DAYVGDEAQSK	2	b3	74.3	30.2	*
482.56	708.415	K4BHR9	GEYDESGPSIVHR	3	y6	66.3	23.8
482.56	411.246	K4BHR9	GEYDESGPSIVHR	3	y3	66.3	23.8
482.56	738.258	K4BHR9	GEYDESGPSIVHR	3	b7	66.3	23.8
887.952	646.352	K4BHR9	NYELPDGQVITIGAER	2	y6	95.8	40.8	*
887.952	628.336	K4BHR9	NYELPDGQVITIGAER	2	y12+2	95.8	40.8	*
887.952	407.156	K4BHR9	NYELPDGQVITIGAER	2	b3	95.8	40.8	*
718.393	978.525	K4DC13	ALSVSPGNTVLYSK	2	y9	83.5	34.7	*
718.393	510.292	K4DC13	ALSVSPGNTVLYSK	2	y4	83.5	34.7	*
718.393	489.766	K4DC13	ALSVSPGNTVLYSK	2	y9+2	83.5	34.7	*
787.893	833.425	K4DC13	EDDIVGILETDDIK	2	y7	88.6	37.2	*
787.893	591.298	K4DC13	EDDIVGILETDDIK	2	y5	88.6	37.2	*
787.893	360.674	K4DC13	EDDIVGILETDDIK	2	y6+2	88.6	37.2	*
591.293	665.398	K4DC13	GADGSEYITLR	2	y5	74.2	30.1	*
591.293	502.335	K4DC13	GADGSEYITLR	2	y4	74.2	30.1	*
591.293	389.251	K4DC13	GADGSEYITLR	2	y3	74.2	30.1	*
658.804	795.388	K4DC13	YAGTELEFDGSK	2	y7	79.1	32.6
658.804	682.304	K4DC13	YAGTELEFDGSK	2	y6	79.1	32.6
658.804	553.262	K4DC13	YAGTELEFDGSK	2	y5	79.1	32.6
701.875	902.519	K4CGU8	ANLSDEEIVALTK	2	y8	82.3	34.1	*
701.875	531.35	K4CGU8	ANLSDEEIVALTK	2	y5	82.3	34.1	*
701.875	432.282	K4CGU8	ANLSDEEIVALTK	2	y4	82.3	34.1	*
659.854	975.562	K4CGU8	DDLFNINAGIVK	2	y9	79.2	32.6	*
659.854	828.494	K4CGU8	DDLFNINAGIVK	2	y8	79.2	32.6	*
659.854	601.367	K4CGU8	DDLFNINAGIVK	2	y6	79.2	32.6	*
585.668	676.388	K4CGU8	QGLEALKPELLSSIEK	3	y6	73.8	29.5
585.668	563.304	K4CGU8	QGLEALKPELLSSIEK	3	y5	73.8	29.5
585.668	508.287	K4CGU8	QGLEALKPELLSSIEK	3	y9+2	73.8	29.5
617.302	889.463	K4CGU8	TQDGGTEVVEAK	2	y9	76.1	31.1	*
617.302	832.441	K4CGU8	TQDGGTEVVEAK	2	y8	76.1	31.1	*
617.302	446.261	K4CGU8	TQDGGTEVVEAK	2	y4	76.1	31.1	*
694.366	945.483	K4BAQ4	EIVTYFSYPIR	2	y7	81.7	33.9	*
694.366	782.42	K4BAQ4	EIVTYFSYPIR	2	y6	81.7	33.9	*
694.366	548.319	K4BAQ4	EIVTYFSYPIR	2	y4	81.7	33.9	*
483.766	752.394	K4BAQ4	TLETSFIR	2	y6	66.4	26.3	*
483.766	623.351	K4BAQ4	TLETSFIR	2	y5	66.4	26.3	*
483.766	522.303	K4BAQ4	TLETSFIR	2	y4	66.4	26.3	*
783.454	754.482	P26300	AVNNVNSIIGPALVGK	2	y8	88.2	37.1	*
783.454	641.398	P26300	AVNNVNSIIGPALVGK	2	y7	88.2	37.1	*
783.454	498.267	P26300	AVNNVNSIIGPALVGK	2	b5	88.2	37.1	*
456.209	739.362	P26300	DGGSDYLGK	2	y7	64.4	25.3
456.209	682.341	P26300	DGGSDYLGK	2	y6	64.4	25.3
456.209	595.309	P26300	DGGSDYLGK	2	y5	64.4	25.3
469.756	801.446	P26300	HIADLAGNK	2	y8	65.4	25.8
469.756	688.362	P26300	HIADLAGNK	2	y7	65.4	25.8
469.756	502.298	P26300	HIADLAGNK	2	y5	65.4	25.8
787.425	876.467	P26300	VNQIGSVTESIEAVK	2	y8	88.5	37.2	*
787.425	646.377	P26300	VNQIGSVTESIEAVK	2	y6	88.5	37.2	*
787.425	455.261	P26300	VNQIGSVTESIEAVK	2	b4	88.5	37.2	*
553.316	862.54	Q0ZPA3	GDAGSVFVLIK	2	y8	71.5	28.8	*
553.316	718.486	Q0ZPA3	GDAGSVFVLIK	2	y6	71.5	28.8	*
553.316	619.418	Q0ZPA3	GDAGSVFVLIK	2	y5	71.5	28.8	*
825.446	662.877	Q0ZPA3	NPNPAPTEALTLLNGK	2	y13+2	91.3	38.6
825.446	578.832	Q0ZPA3	NPNPAPTEALTLLNGK	2	y11+2	91.3	38.6
825.446	494.236	Q0ZPA3	NPNPAPTEALTLLNGK	2	b5	91.3	38.6
420.745	567.386	Q0ZPA3	EGSPLLKP	2	y5	61.8	24
420.745	470.334	Q0ZPA3	EGSPLLKP	2	y4	61.8	24
420.745	357.25	Q0ZPA3	EGSPLLKP	2	y3	61.8	24
531.277	806.389	K4BYG6	AAIKEESEGK	2	y7	69.8	28
531.277	678.294	K4BYG6	AAIKEESEGK	2	y6	69.8	28
531.277	460.24	K4BYG6	AAIKEESEGK	2	y8+2	69.8	28
717.883	831.457	K4BYG6	AASFNIIPSSTGAAK	2	y9	83.5	34.7	*
717.883	491.225	K4BYG6	AASFNIIPSSTGAAK	2	b5	83.5	34.7	*
717.883	604.309	K4BYG6	AASFNIIPSSTGAAK	2	b6	83.5	34.7	*
735.912	888.515	K4BYG6	VPTADVSVVDLTVR	2	y8	84.8	35.3	*
735.912	686.378	K4BYG6	VPTADVSVVDLTVR	2	y13+2	84.8	35.3	*
735.912	484.24	K4BYG6	VPTADVSVVDLTVR	2	b5	84.8	35.3	*
400.747	701.419	K4BYG6	VVISAPSK	2	y7	60.3	23.3	*
400.747	602.351	K4BYG6	VVISAPSK	2	y6	60.3	23.3	*
400.747	489.267	K4BYG6	VVISAPSK	2	y5	60.3	23.3	*
776.372	420.209	K4CGL2	IEC[PPa]PNYDLIESGK	2	y4	87.7	36.8	*
776.372	655.308	K4CGL2	IEC[PPa]PNYDLIESGK	2	y11+2	87.7	36.8	*
776.372	417.18	K4CGL2	IEC[PPa]PNYDLIESGK	2	b3	87.7	36.8	*
492.263	870.436	K4CGL2	LFDYIQGK	2	y7	67	26.6	*
492.263	723.367	K4CGL2	LFDYIQGK	2	y6	67	26.6	*
492.263	608.34	K4CGL2	LFDYIQGK	2	y5	67	26.6	*
481.756	720.404	K4CGL2	NQPNPPPAK	2	y7	66.2	26.2	*
481.756	509.308	K4CGL2	NQPNPPPAK	2	y5	66.2	26.2	*
481.756	360.706	K4CGL2	NQPNPPPAK	2	y7+2	66.2	26.2	*
740.857	914.458	K4CGL2	QFSGFIADDDLPR	2	y8	85.1	35.5
740.857	801.374	K4CGL2	QFSGFIADDDLPR	2	y7	85.1	35.5
740.857	385.256	K4CGL2	QFSGFIADDDLPR	2	y3	85.1	35.5
798.399	783.4	K4CGL2	STAPIDDISYVSATR	2	y7	89.3	37.6
798.399	704.359	K4CGL2	STAPIDDISYVSATR	2	y13+2	89.3	37.6
798.399	668.841	K4CGL2	STAPIDDISYVSATR	2	y12+2	89.3	37.6
533.769	880.452	K4CGL2	WGDTYVAVR	2	y8	70	28.1
533.769	708.404	K4CGL2	WGDTYVAVR	2	y6	70	28.1
533.769	444.293	K4CGL2	WGDTYVAVR	2	y4	70	28.1
465.696	686.314	K4CTK4	DEDGYFGK	2	y6	65.1	25.6	*
465.696	571.287	K4CTK4	DEDGYFGK	2	y5	65.1	25.6	*
465.696	351.203	K4CTK4	DEDGYFGK	2	y3	65.1	25.6	*
446.73	720.404	K4CTK4	GDQFLNAK	2	y6	63.7	24.9
446.73	592.345	K4CTK4	GDQFLNAK	2	y5	63.7	24.9
446.73	360.706	K4CTK4	GDQFLNAK	2	y6+2	63.7	24.9
459.235	731.383	K4CTK4	WGNWLNK	2	y6	64.6	25.4
459.235	374.24	K4CTK4	WGNWLNK	2	y3	64.6	25.4
459.235	771.357	K4CTK4	WGNWLNK	2	b6	64.6	25.4
567.314	937.499	Q8GT30	VPFTSGLGLDK	2	y9	72.5	29.3	*
567.314	790.43	Q8GT30	VPFTSGLGLDK	2	y8	72.5	29.3	*
567.314	517.779	Q8GT30	VPFTSGLGLDK	2	y10+2	72.5	29.3	*
750.438	771.461	Q8GT30	IVSSTGALALTEIPK	2	y7	85.8	35.9
750.438	700.424	Q8GT30	IVSSTGALALTEIPK	2	y6	85.8	35.9
750.438	587.34	Q8GT30	IVSSTGALALTEIPK	2	y5	85.8	35.9
602.825	820.405	Q8GT30	VVSVDTVGDSVK	2	y8	75.1	30.6
602.825	705.378	Q8GT30	VVSVDTVGDSVK	2	y7	75.1	30.6
602.825	505.262	Q8GT30	VVSVDTVGDSVK	2	y5	75.1	30.6
515.774	846.42	Q8GT30	AIDDAEGIVK	2	y8	68.7	27.4	*
515.774	731.393	Q8GT30	AIDDAEGIVK	2	y7	68.7	27.4	*
515.774	616.366	Q8GT30	AIDDAEGIVK	2	y6	68.7	27.4	*
476.256	707.383	Q8GT30	FPFLANSR	2	y6	65.8	26
476.256	560.315	Q8GT30	FPFLANSR	2	y5	65.8	26
476.256	402.722	Q8GT30	FPFLANSR	2	y7+2	65.8	26
565.824	903.515	Q8GT30	NIIIATGSDVK	2	y9	72.4	29.2	*
565.824	790.43	Q8GT30	NIIIATGSDVK	2	y8	72.4	29.2	*
565.824	677.346	Q8GT30	NIIIATGSDVK	2	y7	72.4	29.2	*
446.893	861.395	K4CPN9	NIIHGSDGPETAK	3	y9	63.7	21.9
446.893	499.731	K4CPN9	NIIHGSDGPETAK	3	y10+2	63.7	21.9
446.893	431.201	K4CPN9	NIIHGSDGPETAK	3	y9+2	63.7	21.9
448.926	671.347	K4CPN9	TFIAIKPDGVQR	3	y6	63.8	22
448.926	548.827	K4CPN9	TFIAIKPDGVQR	3	y10+2	63.8	22
448.926	492.285	K4CPN9	TFIAIKPDGVQR	3	y9+2	63.8	22
487.287	803.462	K4CPN9	GLISEIVSR	2	y7	66.6	26.4	*
487.287	690.378	K4CPN9	GLISEIVSR	2	y6	66.6	26.4	*
487.287	603.346	K4CPN9	GLISEIVSR	2	y5	66.6	26.4	*
535.814	829.441	K4CPN9	KLIGATDPQK	2	y8	70.2	28.1
535.814	372.224	K4CPN9	KLIGATDPQK	2	y3	70.2	28.1
535.814	699.404	K4CPN9	KLIGATDPQK	2	b7	70.2	28.1
471.766	829.441	K4CPN9	LIGATDPQK	2	y8	65.5	25.8
471.766	716.357	K4CPN9	LIGATDPQK	2	y7	65.5	25.8
471.766	372.224	K4CPN9	LIGATDPQK	2	y3	65.5	25.8
443.261	600.383	K4CPN9	GDLAVVVGR	2	y6	63.4	24.8	*
443.261	529.346	K4CPN9	GDLAVVVGR	2	y5	63.4	24.8	*
443.261	430.277	K4CPN9	GDLAVVVGR	2	y4	63.4	24.8	*
717.391	988.542	K4ASU4	FVQAGSEVSALLGR	2	y10	83.4	34.7
717.391	616.378	K4ASU4	FVQAGSEVSALLGR	2	y6	83.4	34.7
717.391	594.323	K4ASU4	FVQAGSEVSALLGR	2	y12+2	83.4	34.7
745.888	964.495	K4ASU4	INPTTSGSGVSTLEK	2	y10	85.5	35.7	*
745.888	877.463	K4ASU4	INPTTSGSGVSTLEK	2	y9	85.5	35.7	*
745.888	632.325	K4ASU4	INPTTSGSGVSTLEK	2	y13+2	85.5	35.7	*
477.9	659.805	K4ASU4	IVGEEHYETAQR	3	y11+2	66	23.6	*
477.9	610.271	K4ASU4	IVGEEHYETAQR	3	y10+2	66	23.6	*
477.9	452.717	K4ASU4	IVGEEHYETAQR	3	y7+2	66	23.6	*
523.306	847.467	K4ASU4	VVDLLAPYR	2	y7	69.3	27.7	*
523.306	619.356	K4ASU4	VVDLLAPYR	2	y5	69.3	27.7	*
523.306	506.272	K4ASU4	VVDLLAPYR	2	y4	69.3	27.7	*
559.647	724.403	B5M9E4	LIGDPTGVSIFYVAPK	3	y6	71.9	28
559.647	577.334	B5M9E4	LIGDPTGVSIFYVAPK	3	y5	71.9	28
559.647	414.271	B5M9E4	LIGDPTGVSIFYVAPK	3	y4	71.9	28
555.286	373.208	B5M9E4	GPSIVDTFVHTHPEK	3	y3	71.6	27.8	*
555.286	755.388	B5M9E4	GPSIVDTFVHTHPEK	3	y13+2	71.6	27.8	*
555.286	655.33	B5M9E4	GPSIVDTFVHTHPEK	3	y11+2	71.6	27.8	*
704.336	921.458	B5M9E4	SNGDIALDFYHR	2	y7	82.5	34.2
704.336	737.337	B5M9E4	SNGDIALDFYHR	2	y5	82.5	34.2
704.336	374.131	B5M9E4	SNGDIALDFYHR	2	b4	82.5	34.2
551.782	955.488	B5M9E4	FGINFVDYK	2	y8	71.3	28.7	*
551.782	785.383	B5M9E4	FGINFVDYK	2	y6	71.3	28.7	*
551.782	671.34	B5M9E4	FGINFVDYK	2	y5	71.3	28.7	*
477.738	807.4	B5M9E4	FEGLDAFR	2	y7	65.9	26.1	*
477.738	678.357	B5M9E4	FEGLDAFR	2	y6	65.9	26.1	*
477.738	508.251	B5M9E4	FEGLDAFR	2	y4	65.9	26.1	*
414.206	728.336	B5M9E4	VDFYQR	2	y5	61.3	23.8
414.206	613.309	B5M9E4	VDFYQR	2	y4	61.3	23.8
414.206	466.241	B5M9E4	VDFYQR	2	y3	61.3	23.8
596.322	950.494	P93767	AVAGAGVLAGYDK	2	y10	74.6	30.3
596.322	822.436	P93767	AVAGAGVLAGYDK	2	y8	74.6	30.3
596.322	666.346	P93767	AVAGAGVLAGYDK	2	y6	74.6	30.3
597.822	907.488	P93767	SSLDAFSQIVK	2	y8	74.7	30.4	*
597.822	792.461	P93767	SSLDAFSQIVK	2	y7	74.7	30.4	*
597.822	721.424	P93767	SSLDAFSQIVK	2	y6	74.7	30.4	*
435.295	756.498	P93767	LQVLVLGK	2	y7	62.8	24.5
435.295	628.439	P93767	LQVLVLGK	2	y6	62.8	24.5
435.295	529.371	P93767	LQVLVLGK	2	y5	62.8	24.5
605.814	935.495	P93767	QFNGLVDVYR	2	y8	75.3	30.7	*
605.814	651.346	P93767	QFNGLVDVYR	2	y5	75.3	30.7	*
605.814	552.278	P93767	QFNGLVDVYR	2	y4	75.3	30.7	*
414.732	656.373	P93767	TAAAPIER	2	y6	61.4	23.8	*
414.732	585.336	P93767	TAAAPIER	2	y5	61.4	23.8	*
414.732	514.298	P93767	TAAAPIER	2	y4	61.4	23.8	*
525.958	602.326	O49877	AVAHQPVSIALEAGGR	3	y6	69.5	26.2	*
525.958	489.242	O49877	AVAHQPVSIALEAGGR	3	y5	69.5	26.2	*
525.958	360.199	O49877	AVAHQPVSIALEAGGR	3	y4	69.5	26.2	*
750.828	685.319	O49877	NGGIDTEEDYPYK	2	y5	85.9	35.9
750.828	570.292	O49877	NGGIDTEEDYPYK	2	y4	85.9	35.9
750.828	407.229	O49877	NGGIDTEEDYPYK	2	y3	85.9	35.9
595.936	855.436	O49877	NGGIDTEEDYPYKER	3	y6	74.6	30
595.936	692.373	O49877	NGGIDTEEDYPYKER	3	y5	74.6	30
595.936	722.815	O49877	NGGIDTEEDYPYKER	3	y11+2	74.6	30
761.357	914.458	O49877	IDSYEDVPVNNEK	2	y8	86.6	36.3	*
761.357	799.431	O49877	IDSYEDVPVNNEK	2	y7	86.6	36.3	*
761.357	700.362	O49877	IDSYEDVPVNNEK	2	y6	86.6	36.3	*
609.293	902.437	O49877	DSLPESIDWR	2	y7	75.5	30.8	*
609.293	361.198	O49877	DSLPESIDWR	2	y2	75.5	30.8	*
609.293	451.722	O49877	DSLPESIDWR	2	y7+2	75.5	30.8	*
845.919	920.414	O49877	LISLSEQELVDC[PPa]DR	2	y7	92.8	39.3
845.919	678.288	O49877	LISLSEQELVDC[PPa]DR	2	y5	92.8	39.3
845.919	579.219	O49877	LISLSEQELVDC[PPa]DR	2	y4	92.8	39.3
513.227	755.314	O49877	NGVC[PPa]DQYR	2	y5	68.5	27.3
513.227	581.268	O49877	NGVC[PPa]DQYR	2	y4	68.5	27.3
513.227	466.241	O49877	NGVC[PPa]DQYR	2	y3	68.5	27.3
730.373	961.458	K4D601	SAVAGLNQISENEK	2	y8	84.4	35.2	*
730.373	606.273	K4D601	SAVAGLNQISENEK	2	y5	84.4	35.2	*
730.373	386.203	K4D601	SAVAGLNQISENEK	2	b5	84.4	35.2	*
481.775	671.42	K4D601	SGFINLVGR	2	y6	66.2	26.2	*
481.775	558.336	K4D601	SGFINLVGR	2	y5	66.2	26.2	*
481.775	444.293	K4D601	SGFINLVGR	2	y4	66.2	26.2	*
512.769	809.44	K4D601	GGTLISYEGK	2	y7	68.5	27.3	*
512.769	696.356	K4D601	GGTLISYEGK	2	y6	68.5	27.3	*
512.769	583.272	K4D601	GGTLISYEGK	2	y5	68.5	27.3	*
802.414	522.256	K4D601	IQTPTDEVVVPYDK	2	y4	89.6	37.7
802.414	681.843	K4D601	IQTPTDEVVVPYDK	2	y12+2	89.6	37.7
802.414	631.319	K4D601	IQTPTDEVVVPYDK	2	y11+2	89.6	37.7
808.402	819.425	K4D601	SNPSNPSIELGPEFK	2	y7	90	38
808.402	690.382	K4D601	SNPSNPSIELGPEFK	2	y6	90	38
808.402	707.864	K4D601	SNPSNPSIELGPEFK	2	y13+2	90	38
548.78	718.398	K4BX34	AGSYTDELIK	2	y6	71.1	28.6
548.78	617.35	K4BX34	AGSYTDELIK	2	y5	71.1	28.6
548.78	475.727	K4BX34	AGSYTDELIK	2	b9+2	71.1	28.6
451.259	716.43	K4BX34	ANSLAQLGK	2	y7	64	25.1	*
451.259	629.398	K4BX34	ANSLAQLGK	2	y6	64	25.1	*
451.259	516.314	K4BX34	ANSLAQLGK	2	y5	64	25.1	*
680.359	892.401	K4BX34	GILAIDESNATAGK	2	y9	80.7	33.3	*
680.359	648.331	K4BX34	GILAIDESNATAGK	2	y7	80.7	33.3	*
680.359	355.234	K4BX34	GILAIDESNATAGK	2	b4	80.7	33.3	*
687.355	989.465	K4BX34	LASIGLDNTEANR	2	y9	81.2	33.6	*
687.355	932.443	K4BX34	LASIGLDNTEANR	2	y8	81.2	33.6	*
687.355	819.359	K4BX34	LASIGLDNTEANR	2	y7	81.2	33.6	*
443.771	702.414	K4BX34	ALQNTVLK	2	y6	63.5	24.8
443.771	574.356	K4BX34	ALQNTVLK	2	y5	63.5	24.8
443.771	408.253	K4BX34	ALQNTVLK	2	y7+2	63.5	24.8
409.224	603.31	K4BX34	TLEVAER	2	y5	60.9	23.6
409.224	474.267	K4BX34	TLEVAER	2	y4	60.9	23.6
409.224	375.199	K4BX34	TLEVAER	2	y3	60.9	23.6
643.859	863.462	A0RZC9	APAALGPYSQAIK	2	y8	78.1	32
643.859	806.441	A0RZC9	APAALGPYSQAIK	2	y7	78.1	32
643.859	608.34	A0RZC9	APAALGPYSQAIK	2	y12+2	78.1	32
869.431	960.5	A0RZC9	FVSESVEDQTEQVLK	2	y8	94.5	40.2
869.431	616.366	A0RZC9	FVSESVEDQTEQVLK	2	y5	94.5	40.2
869.431	487.324	A0RZC9	FVSESVEDQTEQVLK	2	y4	94.5	40.2
542.288	925.499	A0RZC9	ASGVSYSSVVK	2	y9	70.6	28.4
542.288	769.409	A0RZC9	ASGVSYSSVVK	2	y7	70.6	28.4
542.288	682.377	A0RZC9	ASGVSYSSVVK	2	y6	70.6	28.4
510.767	710.394	A0RZC9	YFQAPAPAR	2	y7	68.4	27.2	*
510.767	582.336	A0RZC9	YFQAPAPAR	2	y6	68.4	27.2	*
510.767	439.198	A0RZC9	YFQAPAPAR	2	b3	68.4	27.2	*
464.267	739.392	Q9SE30	SPLLLQMNPIHK	3	y6	65	22.8	*
464.267	608.352	Q9SE30	SPLLLQMNPIHK	3	y5	65	22.8	*
464.267	494.309	Q9SE30	SPLLLQMNPIHK	3	y4	65	22.8	*
512.256	863.389	Q9SE30	DKAPFLPSDPYER	3	y7	68.5	25.5
512.256	564.278	Q9SE30	DKAPFLPSDPYER	3	y4	68.5	25.5
512.256	559.287	Q9SE30	DKAPFLPSDPYER	3	b5	68.5	25.5
646.32	863.389	Q9SE30	APFLPSDPYER	2	y7	78.2	32.1	*
646.32	564.278	Q9SE30	APFLPSDPYER	2	y4	78.2	32.1	*
646.32	429.25	Q9SE30	APFLPSDPYER	2	b4	78.2	32.1	*
529.253	910.43	Q9SE30	FWADYIDK	2	y7	69.7	27.9	*
529.253	724.351	Q9SE30	FWADYIDK	2	y6	69.7	27.9	*
529.253	796.366	Q9SE30	FWADYIDK	2	b6	69.7	27.9	*
593.301	852.446	Q9SE30	FWADYIDKK	2	y7	74.4	30.2
593.301	781.409	Q9SE30	FWADYIDKK	2	y6	74.4	30.2
593.301	519.766	Q9SE30	FWADYIDKK	2	y8+2	74.4	30.2
458.261	574.32	Q9SE30	VLEGALGEK	2	y6	64.5	25.4
729.883	876.446	Q8GZR6	AAALQQGVAPFEEK	2	y8	84.3	35.1
729.883	720.356	Q8GZR6	AAALQQGVAPFEEK	2	y6	84.3	35.1
729.883	649.319	Q8GZR6	AAALQQGVAPFEEK	2	y5	84.3	35.1
500.775	887.458	Q8GZR6	IADAGADIVR	2	y9	67.6	26.9	*
500.775	816.421	Q8GZR6	IADAGADIVR	2	y8	67.6	26.9	*
500.775	630.357	Q8GZR6	IADAGADIVR	2	y6	67.6	26.9	*
608.351	987.583	Q8GZR6	DLATVDSILLR	2	y9	75.5	30.8	*
608.351	815.499	Q8GZR6	DLATVDSILLR	2	y7	75.5	30.8	*
608.351	716.43	Q8GZR6	DLATVDSILLR	2	y6	75.5	30.8	*
446.25	693.393	Q8GZR6	TPELLYR	2	y5	63.6	24.9	*
446.25	564.35	Q8GZR6	TPELLYR	2	y4	63.6	24.9	*
446.25	395.727	Q8GZR6	TPELLYR	2	y6+2	63.6	24.9	*
782.404	920.432	K4B438	AVVQVFEGTSGIDNK	2	y9	88.2	37	*
782.404	791.389	K4B438	AVVQVFEGTSGIDNK	2	y8	88.2	37	*
782.404	398.24	K4B438	AVVQVFEGTSGIDNK	2	b4	88.2	37	*
631.305	946.459	K4B438	DISGSSINPSER	2	y9	77.1	31.6	*
631.305	602.289	K4B438	DISGSSINPSER	2	y5	77.1	31.6	*
631.305	488.246	K4B438	DISGSSINPSER	2	y4	77.1	31.6	*
684.909	925.572	K4B438	TVSGVAGPLVILDK	2	y9	81	33.5	*
684.909	854.535	K4B438	TVSGVAGPLVILDK	2	y8	81	33.5	*
684.909	797.513	K4B438	TVSGVAGPLVILDK	2	y7	81	33.5	*
517.785	743.441	K4B438	YQEIVNIR	2	y6	68.9	27.5
517.785	614.398	K4B438	YQEIVNIR	2	y5	68.9	27.5
517.785	501.314	K4B438	YQEIVNIR	2	y4	68.9	27.5
735.396	931.437	K4AW95	VAAIIAEGVPESDAK	2	y9	84.7	35.3	*
735.396	802.394	K4AW95	VAAIIAEGVPESDAK	2	y8	84.7	35.3	*
735.396	646.304	K4AW95	VAAIIAEGVPESDAK	2	y6	84.7	35.3	*
496.743	845.411	K4AW95	FGGAIDDAAR	2	y9	67.3	26.7	*
496.743	660.331	K4AW95	FGGAIDDAAR	2	y6	67.3	26.7	*
496.743	547.247	K4AW95	FGGAIDDAAR	2	y5	67.3	26.7	*
792.959	848.462	K4AW95	VVIGPATVGGIQAGAFK	2	y9	88.9	37.4	*
792.959	693.891	K4AW95	VVIGPATVGGIQAGAFK	2	y15+2	88.9	37.4	*
792.959	637.349	K4AW95	VVIGPATVGGIQAGAFK	2	y14+2	88.9	37.4	*
624.817	734.351	K4AW95	TTQALFYNYK	2	y5	76.7	31.4
624.817	587.282	K4AW95	TTQALFYNYK	2	y4	76.7	31.4
624.817	515.282	K4AW95	TTQALFYNYK	2	b5	76.7	31.4
827.404	900.467	D0VNY3	YAVSEGFDPDVDLVK	2	y8	91.4	38.6	*
827.404	785.44	D0VNY3	YAVSEGFDPDVDLVK	2	y7	91.4	38.6	*
827.404	474.292	D0VNY3	YAVSEGFDPDVDLVK	2	y4	91.4	38.6	*
527.923	681.357	D0VNY3	YAHEETVATASFAGK	3	y7	69.6	26.3	*
527.923	509.272	D0VNY3	YAHEETVATASFAGK	3	y5	69.6	26.3	*
527.923	731.299	D0VNY3	YAHEETVATASFAGK	3	b6	69.6	26.3	*
457.781	815.487	D0VNY3	VVEDVLIK	2	y7	64.5	25.3	*
457.781	716.419	D0VNY3	VVEDVLIK	2	y6	64.5	25.3	*
457.781	587.376	D0VNY3	VVEDVLIK	2	y5	64.5	25.3	*
510.777	850.442	D0VNY3	AVQIAYEAR	2	y7	68.4	27.2
510.777	722.383	D0VNY3	AVQIAYEAR	2	y6	68.4	27.2
510.777	609.299	D0VNY3	AVQIAYEAR	2	y5	68.4	27.2
530.27	772.402	K4CHI8	C[PPa]LC[PPa]GSPLPK	2	y7	69.8	27.9
530.27	598.356	K4CHI8	C[PPa]LC[PPa]GSPLPK	2	y6	69.8	27.9
530.27	462.184	K4CHI8	C[PPa]LC[PPa]GSPLPK	2	b3	69.8	27.9
509.78	702.414	K4CHI8	TSQVIDLSR	2	y6	68.3	27.2
509.78	603.346	K4CHI8	TSQVIDLSR	2	y5	68.3	27.2
509.78	490.262	K4CHI8	TSQVIDLSR	2	y4	68.3	27.2
514.811	915.53	K4CHI8	IFGSLPPGLK	2	y9	68.6	27.4	*
514.811	768.461	K4CHI8	IFGSLPPGLK	2	y8	68.6	27.4	*
514.811	511.324	K4CHI8	IFGSLPPGLK	2	y5	68.6	27.4	*
539.793	851.451	K4CHI8	NLLEFDISK	2	y7	70.5	28.3	*
539.793	738.367	K4CHI8	NLLEFDISK	2	y6	70.5	28.3	*
539.793	609.324	K4CHI8	NLLEFDISK	2	y5	70.5	28.3	*
589.314	963.489	K4CHI8	LTGTIPESFGR	2	y9	74.1	30.1	*
589.314	805.42	K4CHI8	LTGTIPESFGR	2	y7	74.1	30.1	*
589.314	692.336	K4CHI8	LTGTIPESFGR	2	y6	74.1	30.1	*
677.839	891.417	K4AYT8	NVIHGSDAVESAR	2	y9	80.5	33.3
677.839	571.283	K4AYT8	NVIHGSDAVESAR	2	y11+2	80.5	33.3
677.839	514.741	K4AYT8	NVIHGSDAVESAR	2	y10+2	80.5	33.3
452.229	462.231	K4AYT8	NVIHGSDAVESAR	3	y4	64.1	22.2
452.229	514.741	K4AYT8	NVIHGSDAVESAR	3	y10+2	64.1	22.2
452.229	794.379	K4AYT8	NVIHGSDAVESAR	3	b8	64.1	22.2
472.282	773.452	K4AYT8	GLVGEIISR	2	y7	65.5	25.9	*
472.282	674.383	K4AYT8	GLVGEIISR	2	y6	65.5	25.9	*
472.282	488.319	K4AYT8	GLVGEIISR	2	y4	65.5	25.9	*
452.73	767.393	K4AYT8	HYADLSAK	2	y7	64.1	25.2
452.73	604.33	K4AYT8	HYADLSAK	2	y6	64.1	25.2
452.73	418.266	K4AYT8	HYADLSAK	2	y4	64.1	25.2
792.441	804.421	K4AYT8	IIGATNPLESAAGTIR	2	y8	88.9	37.4	*
792.441	675.378	K4AYT8	IIGATNPLESAAGTIR	2	y7	88.9	37.4	*
792.441	507.783	K4AYT8	IIGATNPLESAAGTIR	2	y10+2	88.9	37.4	*
482.248	644.373	K4AYT8	GDFAIDIGR	2	y6	66.3	26.2	*
482.248	573.336	K4AYT8	GDFAIDIGR	2	y5	66.3	26.2	*
482.248	460.251	K4AYT8	GDFAIDIGR	2	y4	66.3	26.2	*
426.551	853.43	Q9LLA9	LSSHDSVYEIK	3	y7	62.2	20.8
426.551	582.78	Q9LLA9	LSSHDSVYEIK	3	y10+2	62.2	20.8
426.551	539.264	Q9LLA9	LSSHDSVYEIK	3	y9+2	62.2	20.8
621.856	869.545	Q9LLA9	SNTASLLPALQK	2	y8	76.5	31.2	*
621.856	669.429	Q9LLA9	SNTASLLPALQK	2	y6	76.5	31.2	*
621.856	556.345	Q9LLA9	SNTASLLPALQK	2	y5	76.5	31.2	*
525.819	852.53	Q9LLA9	TPAPVTLPVR	2	y8	69.4	27.8
525.819	781.493	Q9LLA9	TPAPVTLPVR	2	y7	69.4	27.8
525.819	391.25	Q9LLA9	TPAPVTLPVR	2	y7+2	69.4	27.8
759.894	632.314	Q9LLA9	VGVNPENLSFESVK	2	y11+2	86.5	36.2	*
759.894	575.293	Q9LLA9	VGVNPENLSFESVK	2	y10+2	86.5	36.2	*
759.894	370.208	Q9LLA9	VGVNPENLSFESVK	2	b4	86.5	36.2	*
479.292	670.45	Q9LLA9	TWVPTLLK	2	y6	66.1	26.1
479.292	571.381	Q9LLA9	TWVPTLLK	2	y5	66.1	26.1
479.292	387.203	Q9LLA9	TWVPTLLK	2	b3	66.1	26.1
567.781	661.326	K4BKV8	GVGPYTGVGDGR	2	y7	72.5	29.3	*
567.781	560.279	K4BKV8	GVGPYTGVGDGR	2	y6	72.5	29.3	*
567.781	489.736	K4BKV8	GVGPYTGVGDGR	2	y10+2	72.5	29.3	*
601.841	877.437	K4BKV8	VLIALSGDTTGR	2	y9	75	30.5
601.841	806.4	K4BKV8	VLIALSGDTTGR	2	y8	75	30.5
601.841	693.316	K4BKV8	VLIALSGDTTGR	2	y7	75	30.5
705.938	972.547	K4BKV8	VLIIPTIISTGQR	2	y9	82.6	34.3	*
705.938	548.279	K4BKV8	VLIIPTIISTGQR	2	y5	82.6	34.3	*
705.938	486.777	K4BKV8	VLIIPTIISTGQR	2	y9+2	82.6	34.3	*
582.337	929.567	K4BKV8	SFLLVSEAIGK	2	y9	73.6	29.8
582.337	816.483	K4BKV8	SFLLVSEAIGK	2	y8	73.6	29.8
582.337	703.398	K4BKV8	SFLLVSEAIGK	2	y7	73.6	29.8
507.303	900.515	K4BKV8	LSGPAGIALSK	2	y10	68.1	27.1	*
507.303	813.483	K4BKV8	LSGPAGIALSK	2	y9	68.1	27.1	*
507.303	378.734	K4BKV8	LSGPAGIALSK	2	y8+2	68.1	27.1	*
659.815	975.449	Q8GZD8	TIEVNNTDAEGR	2	y9	79.2	32.6
659.815	876.381	Q8GZD8	TIEVNNTDAEGR	2	y8	79.2	32.6
659.815	432.22	Q8GZD8	TIEVNNTDAEGR	2	y4	79.2	32.6
602.806	877.426	Q8GZD8	EVVAASEVSGEK	2	y9	75.1	30.6	*
602.806	806.389	Q8GZD8	EVVAASEVSGEK	2	y8	75.1	30.6	*
602.806	735.352	Q8GZD8	EVVAASEVSGEK	2	y7	75.1	30.6	*
878.418	985.411	Q8GZD8	LSGLLSEASSEEDFSGK	2	y9	95.2	40.5	*
878.418	371.229	Q8GZD8	LSGLLSEASSEEDFSGK	2	b4	95.2	40.5	*
878.418	700.388	Q8GZD8	LSGLLSEASSEEDFSGK	2	b7	95.2	40.5	*
771.425	830.425	Q8GZD8	SLDILGLGTGPEIEK	2	y8	87.4	36.6	*
771.425	672.356	Q8GZD8	SLDILGLGTGPEIEK	2	y6	87.4	36.6	*
771.425	429.234	Q8GZD8	SLDILGLGTGPEIEK	2	b4	87.4	36.6	*
574.799	948.474	K4BRG8	LSGTGSEGATIR	2	y10	73	29.5	*
574.799	790.405	K4BRG8	LSGTGSEGATIR	2	y8	73	29.5	*
574.799	517.309	K4BRG8	LSGTGSEGATIR	2	y5	73	29.5	*
791.938	939.587	K4BRG8	DSQEALAPLVEVALK	2	y9	88.8	37.4	*
791.938	868.55	K4BRG8	DSQEALAPLVEVALK	2	y8	88.8	37.4	*
791.938	531.205	K4BRG8	DSQEALAPLVEVALK	2	b5	88.8	37.4	*
451.271	715.471	K4BRG8	DAIQIITK	2	y6	64	25.1
451.271	602.387	K4BRG8	DAIQIITK	2	y5	64	25.1
451.271	474.329	K4BRG8	DAIQIITK	2	y4	64	25.1
566.796	891.442	K4BRG8	LQSSIDEVNK	2	y8	72.4	29.3	*
566.796	804.41	K4BRG8	LQSSIDEVNK	2	y7	72.4	29.3	*
566.796	604.294	K4BRG8	LQSSIDEVNK	2	y5	72.4	29.3	*
511.269	805.457	P27065	DTDILAAFR	2	y7	68.4	27.3	*
511.269	577.346	P27065	DTDILAAFR	2	y5	68.4	27.3	*
511.269	464.262	P27065	DTDILAAFR	2	y4	68.4	27.3	*
512.223	793.384	P27065	DDFVEQDR	2	y6	68.5	27.3	*
512.223	646.315	P27065	DDFVEQDR	2	y5	68.5	27.3	*
512.223	547.247	P27065	DDFVEQDR	2	y4	68.5	27.3	*
488.751	777.399	P27065	AQTETGEIK	2	y7	66.7	26.5	*
488.751	676.351	P27065	AQTETGEIK	2	y6	66.7	26.5	*
488.751	547.309	P27065	AQTETGEIK	2	y5	66.7	26.5	*
483.766	737.419	Q9M5A8	TGAQVIYSK	2	y6	66.4	26.3
483.766	609.361	Q9M5A8	TGAQVIYSK	2	y5	66.4	26.3
483.766	397.208	Q9M5A8	TGAQVIYSK	2	y3	66.4	26.3
750.397	929.432	Q9M5A8	EKPSIGTIIAVGPGPLDEEGNR	3	y8	85.8	38.4	*
750.397	604.269	Q9M5A8	EKPSIGTIIAVGPGPLDEEGNR	3	y5	85.8	38.4	*
750.397	570.768	Q9M5A8	EKPSIGTIIAVGPGPLDEEGNR	3	y11+2	85.8	38.4	*
572.832	972.572	Q9M5A8	TAGGLLLTEAAK	2	y10	72.9	29.5	*
572.832	745.445	Q9M5A8	TAGGLLLTEAAK	2	y7	72.9	29.5	*
572.832	632.361	Q9M5A8	TAGGLLLTEAAK	2	y6	72.9	29.5	*
584.286	924.479	Q9M5A8	GADGSDYITLR	2	y8	73.7	29.9	*
584.286	780.425	Q9M5A8	GADGSDYITLR	2	y6	73.7	29.9	*
584.286	389.251	Q9M5A8	GADGSDYITLR	2	y3	73.7	29.9	*
651.796	910.415	Q9M5A8	YAGTEVEFDGSK	2	y8	78.6	32.3
651.796	781.373	Q9M5A8	YAGTEVEFDGSK	2	y7	78.6	32.3
651.796	682.304	Q9M5A8	YAGTEVEFDGSK	2	y6	78.6	32.3
530.288	889.463	K4ATJ4	AVEVADLQSK	2	y8	69.8	27.9	*
530.288	760.42	K4ATJ4	AVEVADLQSK	2	y7	69.8	27.9	*
530.288	661.352	K4ATJ4	AVEVADLQSK	2	y6	69.8	27.9	*
444.235	689.362	K4ATJ4	TPWLDQK	2	y5	63.5	24.8
444.235	393.711	K4ATJ4	TPWLDQK	2	y6+2	63.5	24.8
444.235	613.298	K4ATJ4	TPWLDQK	2	b5	63.5	24.8
636.782	879.421	K4ATJ4	DFMIQGGDFDK	2	y8	77.5	31.8
636.782	766.337	K4ATJ4	DFMIQGGDFDK	2	y7	77.5	31.8
636.782	749.329	K4ATJ4	DFMIQGGDFDK	2	b7	77.5	31.8
695.838	875.447	P42652	TADVEELTVEER	2	y7	81.8	33.9
695.838	746.404	P42652	TADVEELTVEER	2	y6	81.8	33.9
695.838	633.32	P42652	TADVEELTVEER	2	y5	81.8	33.9
901.992	791.452	P42652	SAQDIALAELAPTHPIR	2	y7	96.9	41.3
901.992	720.415	P42652	SAQDIALAELAPTHPIR	2	y6	96.9	41.3
901.992	402.162	P42652	SAQDIALAELAPTHPIR	2	b4	96.9	41.3
611.819	822.472	P42652	EAAENTLLAYK	2	y7	75.7	30.9
611.819	494.297	P42652	EAAENTLLAYK	2	y4	75.7	30.9
611.819	381.213	P42652	EAAENTLLAYK	2	y3	75.7	30.9
459.269	804.446	P42652	IISSIEQK	2	y7	64.6	25.4	*
459.269	691.362	P42652	IISSIEQK	2	y6	64.6	25.4	*
459.269	604.33	P42652	IISSIEQK	2	y5	64.6	25.4	*
454.266	680.398	P42652	NLLSVAYK	2	y6	64.2	25.2	*
454.266	567.314	P42652	NLLSVAYK	2	y5	64.2	25.2	*
454.266	381.213	P42652	NLLSVAYK	2	y3	64.2	25.2	*
617.307	903.489	K4BJT6	SNEGGLDVSSIR	2	y9	76.1	31.1
617.307	676.362	K4BJT6	SNEGGLDVSSIR	2	y6	76.1	31.1
617.307	462.267	K4BJT6	SNEGGLDVSSIR	2	y4	76.1	31.1
677.857	941.48	K4BJT6	NLVSVGGVEGNPGR	2	y10	80.5	33.3	*
677.857	842.411	K4BJT6	NLVSVGGVEGNPGR	2	y9	80.5	33.3	*
677.857	629.3	K4BJT6	NLVSVGGVEGNPGR	2	y6	80.5	33.3	*
687.854	930.464	K4BJT6	FTPVDANENIVR	2	y8	81.3	33.6	*
687.854	815.437	K4BJT6	FTPVDANENIVR	2	y7	81.3	33.6	*
687.854	563.796	K4BJT6	FTPVDANENIVR	2	y10+2	81.3	33.6	*
655.349	874.515	K4BJT6	GSQYFIVPVSGR	2	y8	78.9	32.4	*
655.349	727.446	K4BJT6	GSQYFIVPVSGR	2	y7	78.9	32.4	*
655.349	515.294	K4BJT6	GSQYFIVPVSGR	2	y5	78.9	32.4	*
930.987	609.328	K4BJT6	NTVDTLVVTQNAQSSVGK	2	y12+2	99	42.4
930.987	644.325	K4BJT6	NTVDTLVVTQNAQSSVGK	2	b6	99	42.4
930.987	743.393	K4BJT6	NTVDTLVVTQNAQSSVGK	2	b7	99	42.4
788.896	976.422	K4CQW8	IVGAFLESGSPEENK	2	y9	88.6	37.3	*
788.896	847.379	K4CQW8	IVGAFLESGSPEENK	2	y8	88.6	37.3	*
788.896	760.347	K4CQW8	IVGAFLESGSPEENK	2	y7	88.6	37.3	*
612.299	908.447	K4CQW8	LSDFGVQGADSK	2	y9	75.8	30.9
612.299	761.379	K4CQW8	LSDFGVQGADSK	2	y8	75.8	30.9
612.299	477.23	K4CQW8	LSDFGVQGADSK	2	y5	75.8	30.9
729.87	915.515	K4CQW8	EIDDADQLVEALK	2	y8	84.3	35.1	*
729.87	559.345	K4CQW8	EIDDADQLVEALK	2	y5	84.3	35.1	*
729.87	460.277	K4CQW8	EIDDADQLVEALK	2	y4	84.3	35.1	*
655.804	964.437	Q9FR51	AFQDLDGPEYR	2	y8	78.9	32.5	*
655.804	736.326	Q9FR51	AFQDLDGPEYR	2	y6	78.9	32.5	*
655.804	621.299	Q9FR51	AFQDLDGPEYR	2	y5	78.9	32.5	*
575.305	823.431	Q9FR51	TGQPYILQTNVFTGGK	3	y8	73.1	28.9	*
575.305	509.272	Q9FR51	TGQPYILQTNVFTGGK	3	y5	73.1	28.9	*
575.305	660.335	Q9FR51	TGQPYILQTNVFTGGK	3	b6	73.1	28.9	*
754.404	902.519	Q9FR51	YLNGGTTAELLLDK	2	y8	86.1	36	*
754.404	601.392	Q9FR51	YLNGGTTAELLLDK	2	y5	86.1	36	*
754.404	375.224	Q9FR51	YLNGGTTAELLLDK	2	y3	86.1	36	*
589.332	951.489	Q9FR51	ILQTNVFTGGK	2	y9	74.1	30.1
589.332	823.431	Q9FR51	ILQTNVFTGGK	2	y8	74.1	30.1
589.332	509.272	Q9FR51	ILQTNVFTGGK	2	y5	74.1	30.1
591.813	906.472	Q9FR51	IYLWFDPTK	2	y7	74.3	30.2
591.813	793.388	Q9FR51	IYLWFDPTK	2	y6	74.3	30.2
591.813	607.309	Q9FR51	IYLWFDPTK	2	y5	74.3	30.2
485.764	758.441	Q00321	DPDQAAILK	2	y7	66.5	26.3
485.764	643.414	Q00321	DPDQAAILK	2	y6	66.5	26.3
485.764	428.25	Q00321	DPDQAAILK	2	y8+2	66.5	26.3
848.949	514.266	Q00321	TGALLLDGNTLNYFGK	2	y4	93	39.4
848.949	351.203	Q00321	TGALLLDGNTLNYFGK	2	y3	93	39.4
848.949	456.282	Q00321	TGALLLDGNTLNYFGK	2	b5	93	39.4
629.32	945.452	Q00321	AAAVSPADDELAK	2	y9	77	31.5	*
629.32	858.42	Q00321	AAAVSPADDELAK	2	y8	77	31.5	*
629.32	473.23	Q00321	AAAVSPADDELAK	2	y9+2	77	31.5	*
565.309	903.442	Q00321	IINGLDLEDK	2	y8	72.3	29.2	*
565.309	789.399	Q00321	IINGLDLEDK	2	y7	72.3	29.2	*
565.309	619.293	Q00321	IINGLDLEDK	2	y5	72.3	29.2	*
586.837	912.515	Q00321	IFLPEGLLDR	2	y8	73.9	30	*
586.837	799.431	Q00321	IFLPEGLLDR	2	y7	73.9	30	*
586.837	400.219	Q00321	IFLPEGLLDR	2	y7+2	73.9	30	*
680.383	975.522	K4CK47	VATIQGLSGTGSLR	2	y10	80.7	33.4	*
680.383	847.463	K4CK47	VATIQGLSGTGSLR	2	y9	80.7	33.4	*
680.383	677.358	K4CK47	VATIQGLSGTGSLR	2	y7	80.7	33.4	*
732.89	849.446	K4CK47	EYLPIEGLAAFNK	2	y8	84.5	35.2
732.89	720.404	K4CK47	EYLPIEGLAAFNK	2	y7	84.5	35.2
732.89	530.295	K4CK47	EYLPIEGLAAFNK	2	y10+2	84.5	35.2
489.287	878.498	K4CK47	VTAELLFGK	2	y8	66.8	26.5
489.287	777.451	K4CK47	VTAELLFGK	2	y7	66.8	26.5
489.287	706.413	K4CK47	VTAELLFGK	2	y6	66.8	26.5
759.414	931.561	K4CK47	TEDLQPYVLNVVK	2	y8	86.5	36.2	*
759.414	586.856	K4CK47	TEDLQPYVLNVVK	2	y10+2	86.5	36.2	*
759.414	686.361	K4CK47	TEDLQPYVLNVVK	2	b12+2	86.5	36.2	*
428.766	743.441	K4CK47	IAAALIER	2	y7	62.4	24.3
428.766	672.404	K4CK47	IAAALIER	2	y6	62.4	24.3
428.766	601.367	K4CK47	IAAALIER	2	y5	62.4	24.3
504.772	861.468	K4CHY4	FATGTEAIAK	2	y9	67.9	27	*
504.772	790.43	K4CHY4	FATGTEAIAK	2	y8	67.9	27	*
504.772	689.383	K4CHY4	FATGTEAIAK	2	y7	67.9	27	*
554.28	921.452	K4CHY4	SVGDLSSSDLK	2	y9	71.5	28.8	*
554.28	749.404	K4CHY4	SVGDLSSSDLK	2	y7	71.5	28.8	*
554.28	636.32	K4CHY4	SVGDLSSSDLK	2	y6	71.5	28.8	*
483.294	705.429	K4CHY4	FLKPSVAGFLLQK	3	y6	66.3	23.9
483.294	501.34	K4CHY4	FLKPSVAGFLLQK	3	y4	66.3	23.9
483.294	800.466	K4CHY4	FLKPSVAGFLLQK	3	b8	66.3	23.9
508.3	765.498	K4CHY4	YSLAPLVPR	2	y7	68.2	27.2
508.3	652.414	K4CHY4	YSLAPLVPR	2	y6	68.2	27.2
508.3	581.377	K4CHY4	YSLAPLVPR	2	y5	68.2	27.2
696.374	871.525	K4CHY4	ELDYLVGAVSTPK	2	y9	81.9	33.9	*
696.374	758.441	K4CHY4	ELDYLVGAVSTPK	2	y8	81.9	33.9	*
696.374	659.372	K4CHY4	ELDYLVGAVSTPK	2	y7	81.9	33.9	*
563.275	877.426	K4CHY4	TFNDALDTTK	2	y8	72.2	29.1
563.275	763.383	K4CHY4	TFNDALDTTK	2	y7	72.2	29.1
563.275	577.319	K4CHY4	TFNDALDTTK	2	y5	72.2	29.1
593.798	797.419	K4B276	QNFFFAGIDK	2	y7	74.4	30.2
593.798	650.351	K4B276	QNFFFAGIDK	2	y6	74.4	30.2
593.798	503.282	K4B276	QNFFFAGIDK	2	y5	74.4	30.2
730.411	955.557	K4B276	VIEYNPGVSAVAIK	2	y10	84.4	35.2	*
730.411	841.514	K4B276	VIEYNPGVSAVAIK	2	y9	84.4	35.2	*
730.411	744.461	K4B276	VIEYNPGVSAVAIK	2	y8	84.4	35.2	*
503.79	762.451	K4B276	FPFLLVDR	2	y6	67.8	27	*
503.79	615.382	K4B276	FPFLLVDR	2	y5	67.8	27	*
503.79	430.255	K4B276	FPFLLVDR	2	y7+2	67.8	27	*
485.782	857.473	K4B276	IETPIELR	2	y7	66.5	26.3	*
485.782	728.43	K4B276	IETPIELR	2	y6	66.5	26.3	*
485.782	627.382	K4B276	IETPIELR	2	y5	66.5	26.3	*
620.867	815.462	K4B9T4	VVNLAIQELGGK	2	y8	76.4	31.2	*
620.867	744.425	K4B9T4	VVNLAIQELGGK	2	y7	76.4	31.2	*
620.867	631.341	K4B9T4	VVNLAIQELGGK	2	y6	76.4	31.2	*
733.37	918.541	K4B9T4	DPDGYLFEIIQR	2	y7	84.6	35.3	*
733.37	805.457	K4B9T4	DPDGYLFEIIQR	2	y6	84.6	35.3	*
733.37	548.199	K4B9T4	DPDGYLFEIIQR	2	b5	84.6	35.3	*
482.777	763.471	K4B9T4	GGSSVIAFVK	2	y7	66.3	26.2	*
482.777	676.439	K4B9T4	GGSSVIAFVK	2	y6	66.3	26.2	*
482.777	577.371	K4B9T4	GGSSVIAFVK	2	y5	66.3	26.2	*
771.936	982.568	K4D389	AYNVLIPDQGIALR	2	y9	87.4	36.6	*
771.936	869.484	K4D389	AYNVLIPDQGIALR	2	y8	87.4	36.6	*
771.936	561.303	K4D389	AYNVLIPDQGIALR	2	b5	87.4	36.6	*
569.976	743.416	K4D389	EGVIQHSTINNLGIGR	3	y7	72.7	28.6	*
569.976	515.33	K4D389	EGVIQHSTINNLGIGR	3	y5	72.7	28.6	*
569.976	402.246	K4D389	EGVIQHSTINNLGIGR	3	y4	72.7	28.6	*
874.957	549.288	K4D389	SGGLGDLNYPLISDVTK	2	y5	94.9	40.4	*
874.957	487.215	K4D389	SGGLGDLNYPLISDVTK	2	b6	94.9	40.4	*
874.957	600.299	K4D389	SGGLGDLNYPLISDVTK	2	b7	94.9	40.4	*
410.214	633.32	K4D389	SVDETLR	2	y5	61	23.6
410.214	518.293	K4D389	SVDETLR	2	y4	61	23.6
410.214	389.251	K4D389	SVDETLR	2	y3	61	23.6
806.954	928.521	Q2MIB5	IVNTGTVLQVGDGIAR	2	y9	89.9	37.9	*
806.954	815.437	Q2MIB5	IVNTGTVLQVGDGIAR	2	y8	89.9	37.9	*
806.954	588.31	Q2MIB5	IVNTGTVLQVGDGIAR	2	y6	89.9	37.9	*
708.896	991.521	Q2MIB5	IAQIPVSEAYLGR	2	y9	82.8	34.4	*
708.896	496.264	Q2MIB5	IAQIPVSEAYLGR	2	y9+2	82.8	34.4	*
708.896	426.271	Q2MIB5	IAQIPVSEAYLGR	2	b4	82.8	34.4	*
613.859	871.5	Q2MIB5	LIESAAPGIISR	2	y9	75.9	31	*
613.859	713.43	Q2MIB5	LIESAAPGIISR	2	y7	75.9	31	*
613.859	642.393	Q2MIB5	LIESAAPGIISR	2	y6	75.9	31	*
515.78	844.489	Q2MIB5	ADEISNIIR	2	y7	68.7	27.4
515.78	715.446	Q2MIB5	ADEISNIIR	2	y6	68.7	27.4
515.78	602.362	Q2MIB5	ADEISNIIR	2	y5	68.7	27.4
585.324	959.504	K4B1K8	PLVQIEDVEK	2	y8	73.8	29.9
585.324	860.436	K4B1K8	PLVQIEDVEK	2	y7	73.8	29.9
585.324	732.377	K4B1K8	PLVQIEDVEK	2	y6	73.8	29.9
566.79	702.403	K4B1K8	ESDVVVVEEK	2	y6	72.4	29.3	*
566.79	603.335	K4B1K8	ESDVVVVEEK	2	y5	72.4	29.3	*
566.79	504.266	K4B1K8	ESDVVVVEEK	2	y4	72.4	29.3	*
522.327	857.545	K4B1K8	SVSVILLAGGK	2	y9	69.2	27.7	*
522.327	671.445	K4B1K8	SVSVILLAGGK	2	y7	69.2	27.7	*
522.327	558.361	K4B1K8	SVSVILLAGGK	2	y6	69.2	27.7	*
671.864	488.283	K4B1K8	VTTPDDLLLAER	2	y4	80.1	33	*
671.864	571.806	K4B1K8	VTTPDDLLLAER	2	y10+2	80.1	33	*
671.864	521.282	K4B1K8	VTTPDDLLLAER	2	y9+2	80.1	33	*
417.727	630.357	K4B1K8	GFELVNR	2	y5	61.6	23.9
417.727	501.314	K4B1K8	GFELVNR	2	y4	61.6	23.9
417.727	388.23	K4B1K8	GFELVNR	2	y3	61.6	23.9
687.351	882.457	K4CCD4	IGYGTTSEALAYK	2	y8	81.2	33.6	*
687.351	781.409	K4CCD4	IGYGTTSEALAYK	2	y7	81.2	33.6	*
687.351	602.298	K4CCD4	IGYGTTSEALAYK	2	y11+2	81.2	33.6	*
731.875	923.447	K4CCD4	LPESLSGQEFVEK	2	y8	84.5	35.2	*
731.875	836.415	K4CCD4	LPESLSGQEFVEK	2	y7	84.5	35.2	*
731.875	675.333	K4CCD4	LPESLSGQEFVEK	2	y12+2	84.5	35.2	*
531.291	656.409	K4CCD4	YNQTAVLPR	2	y6	69.8	28
531.291	484.324	K4CCD4	YNQTAVLPR	2	y4	69.8	28
531.291	385.256	K4CCD4	YNQTAVLPR	2	y3	69.8	28
638.356	976.557	K4CCD4	DAIVLGYQLQR	2	y8	77.7	31.8	*
638.356	877.489	K4CCD4	DAIVLGYQLQR	2	y7	77.7	31.8	*
638.356	764.405	K4CCD4	DAIVLGYQLQR	2	y6	77.7	31.8	*
515.288	744.4	K4DF00	TAIAEGLAQR	2	y7	68.7	27.4	*
515.288	673.363	K4DF00	TAIAEGLAQR	2	y6	68.7	27.4	*
515.288	544.32	K4DF00	TAIAEGLAQR	2	y5	68.7	27.4	*
699.373	829.416	K4DF00	VLENLGADPSNIR	2	y8	82.1	34
699.373	586.331	K4DF00	VLENLGADPSNIR	2	y5	82.1	34
699.373	569.329	K4DF00	VLENLGADPSNIR	2	b5	82.1	34
580.301	975.474	K4DF00	AIDLIDEAGSR	2	y9	73.4	29.7	*
580.301	747.363	K4DF00	AIDLIDEAGSR	2	y7	73.4	29.7	*
580.301	634.279	K4DF00	AIDLIDEAGSR	2	y6	73.4	29.7	*
486.772	859.452	K4DF00	IIGQDEAVK	2	y8	66.6	26.4	*
486.772	746.368	K4DF00	IIGQDEAVK	2	y7	66.6	26.4	*
486.772	561.288	K4DF00	IIGQDEAVK	2	y5	66.6	26.4	*
486.79	773.477	K4DF00	AQITALIDK	2	y7	66.6	26.4
486.79	660.393	K4DF00	AQITALIDK	2	y6	66.6	26.4
486.79	559.345	K4DF00	AQITALIDK	2	y5	66.6	26.4
786.388	958.557	P29795	YEDNFDSTSNLIVAVTPTDKK	3	y9	88.4	40.4
786.388	859.488	P29795	YEDNFDSTSNLIVAVTPTDKK	3	y8	88.4	40.4
786.388	588.335	P29795	YEDNFDSTSNLIVAVTPTDKK	3	y5	88.4	40.4
595.314	961.51	P29795	EVEYPGQVLR	2	y8	74.5	30.3	*
595.314	832.468	P29795	EVEYPGQVLR	2	y7	74.5	30.3	*
595.314	669.404	P29795	EVEYPGQVLR	2	y6	74.5	30.3	*
563.78	892.452	P29795	AYGEAANVFGK	2	y9	72.2	29.2
563.78	706.388	P29795	AYGEAANVFGK	2	y7	72.2	29.2
563.78	635.351	P29795	AYGEAANVFGK	2	y6	72.2	29.2
786.875	993.489	P29795	SITDYGSPEEFLSK	2	y9	88.5	37.2	*
786.875	849.435	P29795	SITDYGSPEEFLSK	2	y7	88.5	37.2	*
786.875	578.78	P29795	SITDYGSPEEFLSK	2	y10+2	88.5	37.2	*
808.865	897.41	P29795	ENTDFLPYNGDGFK	2	y8	90.1	38	*
808.865	637.294	P29795	ENTDFLPYNGDGFK	2	y6	90.1	38	*
808.865	607.236	P29795	ENTDFLPYNGDGFK	2	b5	90.1	38	*
792.899	924.479	P54773	VEDGIFGTSGGIGFTK	2	y10	88.9	37.4	*
792.899	766.409	P54773	VEDGIFGTSGGIGFTK	2	y8	88.9	37.4	*
792.899	514.251	P54773	VEDGIFGTSGGIGFTK	2	b5	88.9	37.4	*
708.356	939.515	P54773	FVDDPTPPTGLEK	2	y9	82.8	34.4	*
708.356	741.414	P54773	FVDDPTPPTGLEK	2	y7	82.8	34.4	*
708.356	477.198	P54773	FVDDPTPPTGLEK	2	b4	82.8	34.4	*
790.92	923.499	P54773	SALGLSEGGPLFGFTK	2	y9	88.8	37.3
790.92	452.25	P54773	SALGLSEGGPLFGFTK	2	y4	88.8	37.3
790.92	442.266	P54773	SALGLSEGGPLFGFTK	2	b5	88.8	37.3
453.246	720.404	P54773	ANELFVGR	2	y6	64.2	25.2	*
453.246	591.361	P54773	ANELFVGR	2	y5	64.2	25.2	*
453.246	478.277	P54773	ANELFVGR	2	y4	64.2	25.2	*
545.319	804.498	K4BW50	DAVLLVFANK	2	y7	70.9	28.5	*
545.319	691.414	K4BW50	DAVLLVFANK	2	y6	70.9	28.5	*
545.319	578.33	K4BW50	DAVLLVFANK	2	y5	70.9	28.5	*
815.891	992.472	K4BW50	QDLPNAMNAAEITDK	2	y9	90.6	38.2
815.891	637.806	K4BW50	QDLPNAMNAAEITDK	2	y12+2	90.6	38.2
815.891	357.177	K4BW50	QDLPNAMNAAEITDK	2	b3	90.6	38.2
535.732	912.388	K4CP59	TGC[PPa]NFDASGK	2	y8	70.2	28.1	*
535.732	738.342	K4CP59	TGC[PPa]NFDASGK	2	y7	70.2	28.1	*
535.732	456.698	K4CP59	TGC[PPa]NFDASGK	2	y8+2	70.2	28.1	*
783.857	533.312	K4CP59	C[PPa]QTGDC[PPa]NGLLVC[PPa]K	2	y4	88.3	37.1
783.857	420.228	K4CP59	C[PPa]QTGDC[PPa]NGLLVC[PPa]K	2	y3	88.3	37.1
783.857	404.16	K4CP59	C[PPa]QTGDC[PPa]NGLLVC[PPa]K	2	b3	88.3	37.1
685.857	898.499	K4CP59	GQTWTINAPPGTK	2	y9	81.1	33.5	*
685.857	570.325	K4CP59	GQTWTINAPPGTK	2	y6	81.1	33.5	*
685.857	499.287	K4CP59	GQTWTINAPPGTK	2	y5	81.1	33.5	*
916.941	784.431	K4CP59	NNC[PPa]PYTVWAAGVPAGGGK	2	y10	98	41.9
916.941	486.267	K4CP59	NNC[PPa]PYTVWAAGVPAGGGK	2	y6	98	41.9
916.941	403.139	K4CP59	NNC[PPa]PYTVWAAGVPAGGGK	2	b3	98	41.9
598.835	998.527	K4D7X4	VVDGLGVPIDGR	2	y10	74.8	30.4	*
598.835	713.394	K4D7X4	VVDGLGVPIDGR	2	y7	74.8	30.4	*
598.835	557.304	K4D7X4	VVDGLGVPIDGR	2	y5	74.8	30.4	*
595.325	918.525	K4D7X4	AAELTSLLESR	2	y8	74.5	30.3	*
595.325	805.441	K4D7X4	AAELTSLLESR	2	y7	74.5	30.3	*
595.325	704.394	K4D7X4	AAELTSLLESR	2	y6	74.5	30.3	*
522.29	685.388	K4D7X4	TGSIVDVPAGK	2	y7	69.2	27.7	*
522.29	586.32	K4D7X4	TGSIVDVPAGK	2	y6	69.2	27.7	*
522.29	372.224	K4D7X4	TGSIVDVPAGK	2	y4	69.2	27.7	*
513.801	856.489	K4D7X4	AVDSLVPIGR	2	y8	68.6	27.4
513.801	541.346	K4D7X4	AVDSLVPIGR	2	y5	68.6	27.4
513.801	442.277	K4D7X4	AVDSLVPIGR	2	y4	68.6	27.4
502.3	890.509	P35057	IFLENVIR	2	y7	67.7	26.9	*
502.3	743.441	P35057	IFLENVIR	2	y6	67.7	26.9	*
502.3	630.357	P35057	IFLENVIR	2	y5	67.7	26.9	*
590.814	980.505	P35057	ISGLIYEETR	2	y8	74.2	30.1	*
590.814	810.399	P35057	ISGLIYEETR	2	y6	74.2	30.1	*
590.814	697.315	P35057	ISGLIYEETR	2	y5	74.2	30.1	*
663.38	855.541	P35057	DNIQGITKPAIR	2	y8	79.5	32.7
663.38	456.293	P35057	DNIQGITKPAIR	2	y4	79.5	32.7
663.38	492.303	P35057	DNIQGITKPAIR	2	y9+2	79.5	32.7
589.775	877.416	P35057	DSVTYTEHAR	2	y7	74.1	30.1
589.775	776.369	P35057	DSVTYTEHAR	2	y6	74.1	30.1
589.775	613.305	P35057	DSVTYTEHAR	2	y5	74.1	30.1
609.811	936.483	K4DBV1	NPAFLDWEVK	2	y7	75.6	30.8
609.811	789.414	K4DBV1	NPAFLDWEVK	2	y6	75.6	30.8
609.811	676.33	K4DBV1	NPAFLDWEVK	2	y5	75.6	30.8
713.385	918.457	K4DBV1	LSPPLPDYVEPAK	2	y8	83.1	34.5	*
713.385	444.245	K4DBV1	LSPPLPDYVEPAK	2	y4	83.1	34.5	*
713.385	613.327	K4DBV1	LSPPLPDYVEPAK	2	y11+2	83.1	34.5	*
508.275	873.468	K4Q1Y8	AADVGADLVGK	2	y9	68.2	27.2	*
508.275	758.441	K4Q1Y8	AADVGADLVGK	2	y8	68.2	27.2	*
508.275	659.372	K4Q1Y8	AADVGADLVGK	2	y7	68.2	27.2	*
745.378	974.527	K4Q1Y8	TDALDAAGNTTAAIGK	2	y11	85.5	35.7	*
745.378	832.452	K4Q1Y8	TDALDAAGNTTAAIGK	2	y9	85.5	35.7	*
745.378	388.255	K4Q1Y8	TDALDAAGNTTAAIGK	2	y4	85.5	35.7	*
607.853	959.541	K4Q1Y8	AAISTVDVLTPK	2	y9	75.4	30.7
607.853	872.509	K4Q1Y8	AAISTVDVLTPK	2	y8	75.4	30.7
607.853	771.461	K4Q1Y8	AAISTVDVLTPK	2	y7	75.4	30.7
628.348	901.463	K4Q1Y8	AAVIGDTVGDPLK	2	y9	76.9	31.5	*
628.348	529.298	K4Q1Y8	AAVIGDTVGDPLK	2	y5	76.9	31.5	*
628.348	357.25	K4Q1Y8	AAVIGDTVGDPLK	2	y3	76.9	31.5	*
628.852	957.548	Q53Z32	ADLVNNLGTIAR	2	y9	77	31.5	*
628.852	858.479	Q53Z32	ADLVNNLGTIAR	2	y8	77	31.5	*
628.852	517.309	Q53Z32	ADLVNNLGTIAR	2	y5	77	31.5	*
764.404	927.526	Q53Z32	GIVDSEDLPLNISR	2	y8	86.8	36.4	*
764.404	812.499	Q53Z32	GIVDSEDLPLNISR	2	y7	86.8	36.4	*
764.404	699.415	Q53Z32	GIVDSEDLPLNISR	2	y6	86.8	36.4	*
527.266	885.435	Q53Z32	APFDLFDTK	2	y7	69.6	27.8
527.266	738.367	Q53Z32	APFDLFDTK	2	y6	69.6	27.8
527.266	491.748	Q53Z32	APFDLFDTK	2	y8+2	69.6	27.8
646.322	936.427	Q53Z32	ELISNSSDALDK	2	y9	78.2	32.1	*
646.322	849.395	Q53Z32	ELISNSSDALDK	2	y8	78.2	32.1	*
646.322	735.352	Q53Z32	ELISNSSDALDK	2	y7	78.2	32.1	*
684.988	718.362	K4C1Q5	LAEVDKYEEEEEEALEK	3	y6	81.1	34.9	*
684.988	970.436	K4C1Q5	LAEVDKYEEEEEEALEK	3	y16+2	81.1	34.9	*
684.988	934.918	K4C1Q5	LAEVDKYEEEEEEALEK	3	y15+2	81.1	34.9	*
699.301	976.447	K4C1Q5	YEEEEEEALEK	2	y8	82.1	34
699.301	718.362	K4C1Q5	YEEEEEEALEK	2	y6	82.1	34
699.301	422.156	K4C1Q5	YEEEEEEALEK	2	b3	82.1	34
704.365	972.547	K4C1Q5	GSQYGVQLESAIR	2	y9	82.5	34.2	*
704.365	816.457	K4C1Q5	GSQYGVQLESAIR	2	y7	82.5	34.2	*
704.365	688.399	K4C1Q5	GSQYGVQLESAIR	2	y6	82.5	34.2	*
499.271	884.451	K4C1Q5	IVEFFQSK	2	y7	67.5	26.8	*
499.271	785.383	K4C1Q5	IVEFFQSK	2	y6	67.5	26.8	*
499.271	656.34	K4C1Q5	IVEFFQSK	2	y5	67.5	26.8	*
602.288	969.468	K4C6K7	YAVDQDAFFK	2	y8	75	30.5	*
602.288	870.399	K4C6K7	YAVDQDAFFK	2	y7	75	30.5	*
602.288	755.372	K4C6K7	YAVDQDAFFK	2	y6	75	30.5	*
530.269	873.431	K4C6K7	SVASDPDQLK	2	y8	69.8	27.9	*
530.269	802.394	K4C6K7	SVASDPDQLK	2	y7	69.8	27.9	*
530.269	600.335	K4C6K7	SVASDPDQLK	2	y5	69.8	27.9	*
460.711	773.346	K4C6K7	FDNSYFK	2	y6	64.7	25.4	*
460.711	658.32	K4C6K7	FDNSYFK	2	y5	64.7	25.4	*
460.711	774.309	K4C6K7	FDNSYFK	2	b6	64.7	25.4	*
713.886	972.511	Q2MIA4	LGANVGSAQGPTGLGK	2	y11	83.2	34.6	*
713.886	356.193	Q2MIA4	LGANVGSAQGPTGLGK	2	b4	83.2	34.6	*
713.886	455.261	Q2MIA4	LGANVGSAQGPTGLGK	2	b5	83.2	34.6	*
464.746	774.41	Q2MIA4	GPNGLDLSR	2	y7	65	25.6	*
464.746	660.367	Q2MIA4	GPNGLDLSR	2	y6	65	25.6	*
464.746	490.262	Q2MIA4	GPNGLDLSR	2	y4	65	25.6	*
839.4	962.454	K4BVU7	ASVEETVGTNVEATDR	2	y9	92.3	39.1	*
839.4	804.385	K4BVU7	ASVEETVGTNVEATDR	2	y7	92.3	39.1	*
839.4	462.231	K4BVU7	ASVEETVGTNVEATDR	2	y4	92.3	39.1	*
565.29	916.462	K4BVU7	VNVSEEVEPK	2	y8	72.3	29.2	*
565.29	817.394	K4BVU7	VNVSEEVEPK	2	y7	72.3	29.2	*
565.29	730.362	K4BVU7	VNVSEEVEPK	2	y6	72.3	29.2	*
548.937	987.499	K4BVU7	VNVSEEVEPKEEEK	3	y8	71.1	27.5
548.937	759.388	K4BVU7	VNVSEEVEPKEEEK	3	y6	71.1	27.5
548.937	666.812	K4BVU7	VNVSEEVEPKEEEK	3	y11+2	71.1	27.5
537.769	874.452	K4BVU7	AEDTSVPVEK	2	y8	70.3	28.2	*
537.769	759.425	K4BVU7	AEDTSVPVEK	2	y7	70.3	28.2	*
537.769	472.277	K4BVU7	AEDTSVPVEK	2	y4	70.3	28.2	*
533.282	851.426	K4CH96	TLADYNIQK	2	y7	70	28.1	*
533.282	780.389	K4CH96	TLADYNIQK	2	y6	70	28.1	*
533.282	665.362	K4CH96	TLADYNIQK	2	y5	70	28.1	*
534.314	637.414	K4CH96	ESTLHLVLR	2	y5	70.1	28.1	*
534.314	500.355	K4CH96	ESTLHLVLR	2	y4	70.1	28.1	*
534.314	387.271	K4CH96	ESTLHLVLR	2	y3	70.1	28.1	*
882.449	978.474	K4CH96	TITLEVESSDTIDNVK	2	y9	95.4	40.6	*
882.449	588.335	K4CH96	TITLEVESSDTIDNVK	2	y5	95.4	40.6	*
882.449	475.251	K4CH96	TITLEVESSDTIDNVK	2	y4	95.4	40.6	*
469.793	637.414	K4CH96	STLHLVLR	2	y5	65.4	25.8
469.793	500.355	K4CH96	STLHLVLR	2	y4	65.4	25.8
469.793	375.753	K4CH96	STLHLVLR	2	y6+2	65.4	25.8
555.325	502.273	K4DFU3	LPANLVQAQR	2	y4	71.6	28.8	*
555.325	498.783	K4DFU3	LPANLVQAQR	2	y9+2	71.6	28.8	*
555.325	396.224	K4DFU3	LPANLVQAQR	2	b4	71.6	28.8	*
475.751	851.426	K4DFU3	VEASEIFR	2	y7	65.8	26	*
475.751	722.383	K4DFU3	VEASEIFR	2	y6	65.8	26	*
475.751	651.346	K4DFU3	VEASEIFR	2	y5	65.8	26	*
424.211	748.347	K4DFU3	VDETLDR	2	y6	62	24.1	*
424.211	633.32	K4DFU3	VDETLDR	2	y5	62	24.1	*
424.211	403.23	K4DFU3	VDETLDR	2	y3	62	24.1	*
818.375	960.453	Q6QDC5	SDGIMTADAEIWNGR	2	y8	90.8	38.3	*
818.375	845.426	Q6QDC5	SDGIMTADAEIWNGR	2	y7	90.8	38.3	*
818.375	532.263	Q6QDC5	SDGIMTADAEIWNGR	2	y4	90.8	38.3	*
785.368	602.351	Q6QDC5	ESSTPSTDYSATVPK	2	y6	88.4	37.1
785.368	633.814	Q6QDC5	ESSTPSTDYSATVPK	2	y12+2	88.4	37.1
785.368	583.29	Q6QDC5	ESSTPSTDYSATVPK	2	y11+2	88.4	37.1
791.899	947.458	Q6QDC5	FIDIFSFSGPAPER	2	y9	88.8	37.4
791.899	713.358	Q6QDC5	FIDIFSFSGPAPER	2	y7	88.8	37.4
791.899	376.187	Q6QDC5	FIDIFSFSGPAPER	2	b3	88.8	37.4
723.38	992.53	K4BJU1	DQPLDVLFEEIK	2	y8	83.9	34.9	*
723.38	778.435	K4BJU1	DQPLDVLFEEIK	2	y6	83.9	34.9	*
723.38	601.837	K4BJU1	DQPLDVLFEEIK	2	y10+2	83.9	34.9	*
419.196	649.305	K4BJU1	TSHSSYR	2	y5	61.7	23.9
419.196	512.246	K4BJU1	TSHSSYR	2	y4	61.7	23.9
419.196	368.672	K4BJU1	TSHSSYR	2	y6+2	61.7	23.9
537.813	977.567	Q40143	PVSVAFEVVK	2	y9	70.3	28.2
537.813	878.498	Q40143	PVSVAFEVVK	2	y8	70.3	28.2
537.813	692.398	Q40143	PVSVAFEVVK	2	y6	70.3	28.2
881.402	928.441	Q40143	FNGGLDTEEAYPYTGK	2	y8	95.4	40.6	*
881.402	728.361	Q40143	FNGGLDTEEAYPYTGK	2	y6	95.4	40.6	*
881.402	565.298	Q40143	FNGGLDTEEAYPYTGK	2	y5	95.4	40.6	*
482.267	816.457	Q40143	FSQANIGVK	2	y8	66.3	26.2
482.267	729.425	Q40143	FSQANIGVK	2	y7	66.3	26.2
482.267	601.367	Q40143	FSQANIGVK	2	y6	66.3	26.2
407.737	642.419	Q40143	DGIVSPVK	2	y6	60.8	23.5	*
407.737	529.334	Q40143	DGIVSPVK	2	y5	60.8	23.5	*
407.737	430.266	Q40143	DGIVSPVK	2	y4	60.8	23.5	*
728.904	972.572	K4AYE4	LGNEASISQTIPVK	2	y9	84.3	35.1	*
728.904	885.54	K4AYE4	LGNEASISQTIPVK	2	y8	84.3	35.1	*
728.904	772.456	K4AYE4	LGNEASISQTIPVK	2	y7	84.3	35.1	*
560.277	844.452	K4AYE4	TC[PPa]AQEEVLR	2	y7	72	29	*
560.277	773.415	K4AYE4	TC[PPa]AQEEVLR	2	y6	72	29	*
560.277	645.357	K4AYE4	TC[PPa]AQEEVLR	2	y5	72	29	*
621.828	822.447	K4AYE4	GSLYALTFGASR	2	y8	76.4	31.2	*
621.828	751.41	K4AYE4	GSLYALTFGASR	2	y7	76.4	31.2	*
621.828	638.326	K4AYE4	GSLYALTFGASR	2	y6	76.4	31.2	*
678.358	715.366	K4C0U7	IIEGDILEYYK	2	y5	80.6	33.3	*
678.358	602.282	K4C0U7	IIEGDILEYYK	2	y4	80.6	33.3	*
678.358	473.239	K4C0U7	IIEGDILEYYK	2	y3	80.6	33.3	*
552.756	876.395	K4C0U7	VEEIDEENK	2	y7	71.4	28.8	*
552.756	747.352	K4C0U7	VEEIDEENK	2	y6	71.4	28.8	*
552.756	634.268	K4C0U7	VEEIDEENK	2	y5	71.4	28.8	*
465.779	817.467	K4C0U7	LVSEIEIK	2	y7	65.1	25.6	*
465.779	718.398	K4C0U7	LVSEIEIK	2	y6	65.1	25.6	*
465.779	502.324	K4C0U7	LVSEIEIK	2	y4	65.1	25.6	*
688.35	788.397	K4C455	TPEFLEMNPIGK	2	y7	81.3	33.6	*
688.35	528.314	K4C455	TPEFLEMNPIGK	2	y5	81.3	33.6	*
688.35	414.271	K4C455	TPEFLEMNPIGK	2	y4	81.3	33.6	*
568.322	951.515	K4C455	ALIAAEYTGVK	2	y9	72.5	29.3	*
568.322	838.43	K4C455	ALIAAEYTGVK	2	y8	72.5	29.3	*
568.322	767.393	K4C455	ALIAAEYTGVK	2	y7	72.5	29.3	*
425.551	633.299	R9R6P8	DKGLEVYEGHK	3	y5	62.1	20.7	*
425.551	470.236	R9R6P8	DKGLEVYEGHK	3	y4	62.1	20.7	*
425.551	543.277	R9R6P8	DKGLEVYEGHK	3	b5	62.1	20.7	*
611.801	995.468	R9R6P8	NLFDQELESK	2	y8	75.7	30.9	*
611.801	848.4	R9R6P8	NLFDQELESK	2	y7	75.7	30.9	*
611.801	375.203	R9R6P8	NLFDQELESK	2	b3	75.7	30.9	*
556.3	840.494	R9R6P8	C[PPa]PNPDLLIR	2	y7	71.7	28.9	*
556.3	726.451	R9R6P8	C[PPa]PNPDLLIR	2	y6	71.7	28.9	*
556.3	386.149	R9R6P8	C[PPa]PNPDLLIR	2	b3	71.7	28.9	*
652.33	818.441	Q40140	EGGELVFGGVDPK	2	y8	78.7	32.3	*
652.33	719.372	Q40140	EGGELVFGGVDPK	2	y7	78.7	32.3	*
652.33	572.304	Q40140	EGGELVFGGVDPK	2	y6	78.7	32.3	*
704.861	904.456	Q40140	VLEYVNQLC[PPa]EK	2	y7	82.5	34.2	*
704.861	805.387	Q40140	VLEYVNQLC[PPa]EK	2	y6	82.5	34.2	*
704.861	450.202	Q40140	VLEYVNQLC[PPa]EK	2	y3	82.5	34.2	*
819.443	991.546	Q40140	DTAFVLTPEQYILK	2	y8	90.9	38.4	*
819.443	890.498	Q40140	DTAFVLTPEQYILK	2	y7	90.9	38.4	*
819.443	435.187	Q40140	DTAFVLTPEQYILK	2	b4	90.9	38.4	*
631.332	732.404	K4CBX4	DPGFIHTSFLK	2	y6	77.1	31.6	*
631.332	573.819	K4CBX4	DPGFIHTSFLK	2	y10+2	77.1	31.6	*
631.332	525.293	K4CBX4	DPGFIHTSFLK	2	y9+2	77.1	31.6	*
544.275	988.473	K4CBX4	VYDSFTISR	2	y8	70.8	28.5	*
544.275	825.41	K4CBX4	VYDSFTISR	2	y7	70.8	28.5	*
544.275	710.383	K4CBX4	VYDSFTISR	2	y6	70.8	28.5	*
671.841	914.469	K4CBX4	SPPFPGQESLQR	2	y8	80.1	33	*
671.841	628.325	K4CBX4	SPPFPGQESLQR	2	y11+2	80.1	33	*
671.841	429.213	K4CBX4	SPPFPGQESLQR	2	b4	80.1	33	*
575.809	976.546	K4CIG0	SSAGGFLGDLVK	2	y10	73.1	29.6	*
575.809	905.509	K4CIG0	SSAGGFLGDLVK	2	y9	73.1	29.6	*
575.809	531.314	K4CIG0	SSAGGFLGDLVK	2	y5	73.1	29.6	*
687.369	915.515	K4CIG0	YPPTTSPLQIEK	2	y8	81.2	33.6	*
687.369	605.838	K4CIG0	YPPTTSPLQIEK	2	y11+2	81.2	33.6	*
687.369	557.311	K4CIG0	YPPTTSPLQIEK	2	y10+2	81.2	33.6	*
881.462	965.545	K4CIG0	VDVNGPNTAPVYQFLK	2	y8	95.4	40.6	*
881.462	894.508	K4CIG0	VDVNGPNTAPVYQFLK	2	y7	95.4	40.6	*
881.462	485.235	K4CIG0	VDVNGPNTAPVYQFLK	2	b5	95.4	40.6	*
741.857	924.442	K4CB11	SGDLVSYTAEEGVR	2	y8	85.2	35.6	*
741.857	761.379	K4CB11	SGDLVSYTAEEGVR	2	y7	85.2	35.6	*
741.857	373.172	K4CB11	SGDLVSYTAEEGVR	2	b4	85.2	35.6	*
684.333	921.406	K4CB11	FLVSDSFPGNER	2	y8	81	33.5	*
684.333	806.379	K4CB11	FLVSDSFPGNER	2	y7	81	33.5	*
684.333	572.279	K4CB11	FLVSDSFPGNER	2	y5	81	33.5	*
444.743	702.414	K4CB11	DAVTEVVR	2	y6	63.5	24.9	*
444.743	603.346	K4CB11	DAVTEVVR	2	y5	63.5	24.9	*
444.743	502.298	K4CB11	DAVTEVVR	2	y4	63.5	24.9	*
601.307	946.448	K4B170	ALAENEGEGLAK	2	y9	75	30.5	*
601.307	817.405	K4B170	ALAENEGEGLAK	2	y8	75	30.5	*
601.307	574.32	K4B170	ALAENEGEGLAK	2	y6	75	30.5	*
711.932	968.578	K4B170	DIIIATGSVPLVPK	2	y10	83	34.5
711.932	897.54	K4B170	DIIIATGSVPLVPK	2	y9	83	34.5
711.932	553.371	K4B170	DIIIATGSVPLVPK	2	y5	83	34.5
677.841	822.41	K4B170	SFGLQVAAAGYDR	2	y8	80.5	33.3
677.841	723.342	K4B170	SFGLQVAAAGYDR	2	y7	80.5	33.3
677.841	652.305	K4B170	SFGLQVAAAGYDR	2	y6	80.5	33.3
566.291	904.448	K4B3H9	NITVNEAQSR	2	y8	72.4	29.2	*
566.291	803.401	K4B3H9	NITVNEAQSR	2	y7	72.4	29.2	*
566.291	704.332	K4B3H9	NITVNEAQSR	2	y6	72.4	29.2	*
686.287	794.354	K4B3H9	EGGGGGYGGGGGYGGGR	2	y10	81.1	33.6	*
686.287	737.333	K4B3H9	EGGGGGYGGGGGYGGGR	2	y9	81.1	33.6	*
686.287	397.681	K4B3H9	EGGGGGYGGGGGYGGGR	2	y10+2	81.1	33.6	*
841.423	992.464	K4B3X5	IIYGGSVNGSNSSDLAK	2	y10	92.5	39.1	*
841.423	878.421	K4B3X5	IIYGGSVNGSNSSDLAK	2	y9	92.5	39.1	*
841.423	728.339	K4B3X5	IIYGGSVNGSNSSDLAK	2	y15+2	92.5	39.1	*
540.622	581.352	K4B3X5	VASPEQAQEVHVAVR	3	y5	70.5	27
540.622	681.86	K4B3X5	VASPEQAQEVHVAVR	3	y12+2	70.5	27
540.622	484.24	K4B3X5	VASPEQAQEVHVAVR	3	b5	70.5	27
717.385	932.541	K4B3X5	GPEFATIVNSVTAK	2	y9	83.4	34.7	*
717.385	831.493	K4B3X5	GPEFATIVNSVTAK	2	y8	83.4	34.7	*
717.385	502.293	K4B3X5	GPEFATIVNSVTAK	2	y10+2	83.4	34.7	*
509.774	816.483	K4CF87	DSDSGIIALK	2	y8	68.3	27.2	*
509.774	701.456	K4CF87	DSDSGIIALK	2	y7	68.3	27.2	*
509.774	614.424	K4CF87	DSDSGIIALK	2	y6	68.3	27.2	*
733.898	976.546	K4CF87	TFELTPQQYVLK	2	y8	84.6	35.3	*
733.898	875.499	K4CF87	TFELTPQQYVLK	2	y7	84.6	35.3	*
733.898	378.166	K4CF87	TFELTPQQYVLK	2	b3	84.6	35.3	*
516.303	817.467	K4CF87	TILDLLESK	2	y7	68.8	27.4	*
516.303	704.383	K4CF87	TILDLLESK	2	y6	68.8	27.4	*
516.303	589.356	K4CF87	TILDLLESK	2	y5	68.8	27.4	*
558.817	815.462	K4CFD4	TSLAPGSGVVTK	2	y9	71.9	29	*
558.817	744.425	K4CFD4	TSLAPGSGVVTK	2	y8	71.9	29	*
558.817	372.716	K4CFD4	TSLAPGSGVVTK	2	y8+2	71.9	29	*
457.787	801.483	K4CFD4	ILLESAIR	2	y7	64.5	25.3	*
457.787	688.399	K4CFD4	ILLESAIR	2	y6	64.5	25.3	*
457.787	575.315	K4CFD4	ILLESAIR	2	y5	64.5	25.3	*
737.873	903.453	C6K8M2	ESELIEENSLGVR	2	y8	84.9	35.4	*
737.873	774.41	C6K8M2	ESELIEENSLGVR	2	y7	84.9	35.4	*
737.873	459.209	C6K8M2	ESELIEENSLGVR	2	b4	84.9	35.4	*
531.801	770.488	C6K8M2	YELLLQQR	2	y6	69.9	28	*
531.801	657.404	C6K8M2	YELLLQQR	2	y5	69.9	28	*
531.801	544.32	C6K8M2	YELLLQQR	2	y4	69.9	28	*
547.816	981.54	C6K8M2	LVVDNFLFK	2	y8	71.1	28.6	*
547.816	882.472	C6K8M2	LVVDNFLFK	2	y7	71.1	28.6	*
547.816	783.404	C6K8M2	LVVDNFLFK	2	y6	71.1	28.6	*
675.852	892.477	P21568	VVMELFADTTPK	2	y8	80.4	33.2	*
675.852	779.393	P21568	VVMELFADTTPK	2	y7	80.4	33.2	*
675.852	632.325	P21568	VVMELFADTTPK	2	y6	80.4	33.2	*
506.74	865.405	P21568	FNDENFVK	2	y7	68.1	27.1	*
506.74	751.362	P21568	FNDENFVK	2	y6	68.1	27.1	*
506.74	393.25	P21568	FNDENFVK	2	y3	68.1	27.1	*
571.285	784.399	K4D9Z8	SGGGVLEGFYR	2	y6	72.8	29.4
571.285	671.315	K4D9Z8	SGGGVLEGFYR	2	y5	72.8	29.4
571.285	542.272	K4D9Z8	SGGGVLEGFYR	2	y4	72.8	29.4
680.846	919.488	K4C726	NVGGNPNAVYEVK	2	y8	80.8	33.4
680.846	538.287	K4C726	NVGGNPNAVYEVK	2	y4	80.8	33.4
680.846	460.248	K4C726	NVGGNPNAVYEVK	2	y8+2	80.8	33.4
733.914	972.536	K4C726	VNAPLGVEVSVSPAK	2	y10	84.6	35.3	*
733.914	816.446	K4C726	VNAPLGVEVSVSPAK	2	y8	84.6	35.3	*
733.914	591.84	K4C726	VNAPLGVEVSVSPAK	2	y12+2	84.6	35.3	*
673.833	575.278	K4C726	EFPADVILGDDR	2	y5	80.2	33.1	*
673.833	462.194	K4C726	EFPADVILGDDR	2	y4	80.2	33.1	*
673.833	535.777	K4C726	EFPADVILGDDR	2	y10+2	80.2	33.1	*
796.925	842.441	Q40129	VNNPINVNFFSLSK	2	y7	89.2	37.5
796.925	690.37	Q40129	VNNPINVNFFSLSK	2	y12+2	89.2	37.5
796.925	633.348	Q40129	VNNPINVNFFSLSK	2	y11+2	89.2	37.5
451.756	758.452	Q40129	GSGGGLVLSR	2	y8	64.1	25.1
451.756	474.303	Q40129	GSGGGLVLSR	2	y4	64.1	25.1
451.756	375.235	Q40129	GSGGGLVLSR	2	y3	64.1	25.1
497.79	684.44	Q40129	YFVLPSLR	2	y6	67.4	26.8	*
497.79	585.372	Q40129	YFVLPSLR	2	y5	67.4	26.8	*
497.79	472.288	Q40129	YFVLPSLR	2	y4	67.4	26.8	*
672.362	900.515	K4DAA0	VTGGEVGAASSLAPK	2	y10	80.1	33.1	*
672.362	801.446	K4DAA0	VTGGEVGAASSLAPK	2	y9	80.1	33.1	*
672.362	444.209	K4DAA0	VTGGEVGAASSLAPK	2	b5	80.1	33.1	*
441.276	768.461	K4DAA0	IGPLGLSPK	2	y8	63.3	24.7
441.276	501.303	K4DAA0	IGPLGLSPK	2	y5	63.3	24.7
441.276	356.224	K4DAA0	IGPLGLSPK	2	y7+2	63.3	24.7
627.395	869.545	K4DAA0	VSVVPSAAALVIK	2	y9	76.9	31.4	*
627.395	435.276	K4DAA0	VSVVPSAAALVIK	2	y9+2	76.9	31.4	*
627.395	385.245	K4DAA0	VSVVPSAAALVIK	2	b4	76.9	31.4	*
529.316	845.473	K4B3G5	VIILGDSGVGK	2	y9	69.7	27.9	*
529.316	732.389	K4B3G5	VIILGDSGVGK	2	y8	69.7	27.9	*
529.316	619.305	K4B3G5	VIILGDSGVGK	2	y7	69.7	27.9	*
518.787	864.483	K4B3G5	ATIGADFLTK	2	y8	68.9	27.5	*
518.787	751.398	K4B3G5	ATIGADFLTK	2	y7	68.9	27.5	*
518.787	432.745	K4B3G5	ATIGADFLTK	2	y8+2	68.9	27.5	*
658.833	962.433	K4B3G5	LQIWDTAGQER	2	y8	79.1	32.6
658.833	776.353	K4B3G5	LQIWDTAGQER	2	y7	79.1	32.6
658.833	355.234	K4B3G5	LQIWDTAGQER	2	b3	79.1	32.6
629.836	903.478	K4BLA1	IQNAGTEVVEAK	2	y9	77	31.5	*
629.836	832.441	K4BLA1	IQNAGTEVVEAK	2	y8	77	31.5	*
629.836	674.372	K4BLA1	IQNAGTEVVEAK	2	y6	77	31.5	*
638.89	907.572	K4BLA1	GVNVVVIPAGVPR	2	y9	77.7	31.9	*
638.89	808.504	K4BLA1	GVNVVVIPAGVPR	2	y8	77.7	31.9	*
638.89	596.352	K4BLA1	GVNVVVIPAGVPR	2	y6	77.7	31.9	*
610.356	959.552	K4BLA1	LFGVTTLDVVR	2	y9	75.6	30.8	*
610.356	803.462	K4BLA1	LFGVTTLDVVR	2	y7	75.6	30.8	*
610.356	702.414	K4BLA1	LFGVTTLDVVR	2	y6	75.6	30.8	*
643.839	846.432	K4BWJ9	LNNVNLLDESR	2	y7	78.1	32	*
643.839	619.305	K4BWJ9	LNNVNLLDESR	2	y5	78.1	32	*
643.839	506.221	K4BWJ9	LNNVNLLDESR	2	y4	78.1	32	*
547.287	895.467	K4BWJ9	TPSLYQWAK	2	y7	71	28.6	*
547.287	695.351	K4BWJ9	TPSLYQWAK	2	y5	71	28.6	*
547.287	496.764	K4BWJ9	TPSLYQWAK	2	y8+2	71	28.6	*
574.772	914.437	K4C9A8	FSFLDNYSR	2	y7	73	29.5	*
574.772	767.368	K4C9A8	FSFLDNYSR	2	y6	73	29.5	*
574.772	654.284	K4C9A8	FSFLDNYSR	2	y5	73	29.5	*
674.343	922.415	K4AXM7	VLNVEEAPSDFK	2	y8	80.3	33.1	*
674.343	793.373	K4AXM7	VLNVEEAPSDFK	2	y7	80.3	33.1	*
674.343	593.293	K4AXM7	VLNVEEAPSDFK	2	y5	80.3	33.1	*
497.727	721.336	K4AXM7	SWDEGVSSK	2	y7	67.4	26.8
497.727	606.309	K4AXM7	SWDEGVSSK	2	y6	67.4	26.8
497.727	477.267	K4AXM7	SWDEGVSSK	2	y5	67.4	26.8
619.314	964.51	K4AXM7	WSAYVVDGNVK	2	y9	76.3	31.2	*
619.314	893.473	K4AXM7	WSAYVVDGNVK	2	y8	76.3	31.2	*
619.314	631.341	K4AXM7	WSAYVVDGNVK	2	y6	76.3	31.2	*
649.365	912.526	K4CU73	ASNLATGGAGPLIR	2	y10	78.5	32.2	*
649.365	841.489	K4CU73	ASNLATGGAGPLIR	2	y9	78.5	32.2	*
649.365	740.441	K4CU73	ASNLATGGAGPLIR	2	y8	78.5	32.2	*
797.415	819.396	K4CU73	FIQVSSLGASPASSSR	2	y9	89.2	37.6
797.415	691.337	K4CU73	FIQVSSLGASPASSSR	2	y7	89.2	37.6
797.415	389.218	K4CU73	FIQVSSLGASPASSSR	2	b3	89.2	37.6
509.282	833.436	K4CU73	ALATDNVVSK	2	y8	68.2	27.2	*
509.282	762.399	K4CU73	ALATDNVVSK	2	y7	68.2	27.2	*
509.282	661.352	K4CU73	ALATDNVVSK	2	y6	68.2	27.2	*
695.354	948.479	Q7XZS6	IDVNGDNAAPLYK	2	y9	81.8	33.9	*
695.354	591.35	Q7XZS6	IDVNGDNAAPLYK	2	y5	81.8	33.9	*
695.354	520.313	Q7XZS6	IDVNGDNAAPLYK	2	y4	81.8	33.9	*
752.873	848.462	Q7XZS6	DIQGNEVPLSNYR	2	y7	86	36	*
752.873	749.394	Q7XZS6	DIQGNEVPLSNYR	2	y6	86	36	*
752.873	657.284	Q7XZS6	DIQGNEVPLSNYR	2	b6	86	36	*
480.263	761.419	Q7XZS6	TPPLQFEK	2	y6	66.1	26.1	*
480.263	429.74	Q7XZS6	TPPLQFEK	2	y7+2	66.1	26.1	*
480.263	381.213	Q7XZS6	TPPLQFEK	2	y6+2	66.1	26.1	*
845.499	627.382	K4BW97	INGVPIELVQPEILR	2	y5	92.8	39.3	*
845.499	653.89	K4BW97	INGVPIELVQPEILR	2	y11+2	92.8	39.3	*
845.499	384.224	K4BW97	INGVPIELVQPEILR	2	b4	92.8	39.3	*
564.842	910.572	K4BW97	AFEPILLLGR	2	y8	72.3	29.2	*
564.842	781.529	K4BW97	AFEPILLLGR	2	y7	72.3	29.2	*
564.842	571.393	K4BW97	AFEPILLLGR	2	y5	72.3	29.2	*
470.269	755.409	K4BW97	ALVAFYQK	2	y6	65.4	25.8	*
470.269	656.34	K4BW97	ALVAFYQK	2	y5	65.4	25.8	*
470.269	585.303	K4BW97	ALVAFYQK	2	y4	65.4	25.8	*
475.277	673.399	K4BKH5	YLSGLGIAR	2	y7	65.8	26	*
475.277	586.367	K4BKH5	YLSGLGIAR	2	y6	65.8	26	*
475.277	416.262	K4BKH5	YLSGLGIAR	2	y4	65.8	26	*
610.332	993.489	K4BKH5	LILDDVFEQK	2	y8	75.6	30.8	*
610.332	880.405	K4BKH5	LILDDVFEQK	2	y7	75.6	30.8	*
610.332	551.282	K4BKH5	LILDDVFEQK	2	y4	75.6	30.8	*
436.253	672.404	K4BKH5	QAIVDGLR	2	y6	62.9	24.6	*
436.253	559.32	K4BKH5	QAIVDGLR	2	y5	62.9	24.6	*
436.253	460.251	K4BKH5	QAIVDGLR	2	y4	62.9	24.6	*
536.803	860.447	A0FKE6	LVTELADVGR	2	y8	70.2	28.2	*
536.803	630.357	A0FKE6	LVTELADVGR	2	y6	70.2	28.2	*
536.803	517.273	A0FKE6	LVTELADVGR	2	y5	70.2	28.2	*
713.367	949.499	A0FKE6	VYDVAYETPLQK	2	y8	83.1	34.5	*
713.367	878.462	A0FKE6	VYDVAYETPLQK	2	y7	83.1	34.5	*
713.367	378.166	A0FKE6	VYDVAYETPLQK	2	b3	83.1	34.5	*
476.748	692.336	A0FKE6	FLDAFSPR	2	y6	65.9	26	*
476.748	577.309	A0FKE6	FLDAFSPR	2	y5	65.9	26	*
476.748	506.272	A0FKE6	FLDAFSPR	2	y4	65.9	26	*
759.389	914.505	K4C261	NAVFGDSSALAPGGVR	2	y10	86.5	36.2	*
759.389	556.32	K4C261	NAVFGDSSALAPGGVR	2	y6	86.5	36.2	*
759.389	485.283	K4C261	NAVFGDSSALAPGGVR	2	y5	86.5	36.2	*
659.367	874.524	E0YCS8	SGDALALTELSLK	2	y8	79.2	32.6	*
659.367	803.487	E0YCS8	SGDALALTELSLK	2	y7	79.2	32.6	*
659.367	690.403	E0YCS8	SGDALALTELSLK	2	y6	79.2	32.6	*
640.846	698.42	E0YCS8	LPDQEPILEAR	2	y6	77.8	31.9	*
640.846	584.304	E0YCS8	LPDQEPILEAR	2	y10+2	77.8	31.9	*
640.846	583.272	E0YCS8	LPDQEPILEAR	2	b5	77.8	31.9	*
515.78	917.469	E0YCS8	IGISADEVAR	2	y9	68.7	27.4	*
515.78	747.363	E0YCS8	IGISADEVAR	2	y7	68.7	27.4	*
515.78	660.331	E0YCS8	IGISADEVAR	2	y6	68.7	27.4	*
686.823	731.368	K4BDP2	YYSDLAGAENAAK	2	y8	81.2	33.6	*
686.823	660.331	K4BDP2	YYSDLAGAENAAK	2	y7	81.2	33.6	*
686.823	529.193	K4BDP2	YYSDLAGAENAAK	2	b4	81.2	33.6	*
488.303	862.515	K4BDP2	IGVLGLFTR	2	y8	66.7	26.4	*
488.303	706.425	K4BDP2	IGVLGLFTR	2	y6	66.7	26.4	*
488.303	593.341	K4BDP2	IGVLGLFTR	2	y5	66.7	26.4	*
502.27	776.405	K4BDP2	VQTQPGFAR	2	y7	67.7	26.9	*
502.27	675.357	K4BDP2	VQTQPGFAR	2	y6	67.7	26.9	*
502.27	547.299	K4BDP2	VQTQPGFAR	2	y5	67.7	26.9	*
589.772	916.441	Q7YK44	DFGSYDTFVK	2	y8	74.1	30.1	*
589.772	859.42	Q7YK44	DFGSYDTFVK	2	y7	74.1	30.1	*
589.772	772.388	Q7YK44	DFGSYDTFVK	2	y6	74.1	30.1	*
538.267	834.384	Q7YK44	QIDGTELDGK	2	y8	70.4	28.2	*
538.267	719.357	Q7YK44	QIDGTELDGK	2	y7	70.4	28.2	*
538.267	561.288	Q7YK44	QIDGTELDGK	2	y5	70.4	28.2	*
468.743	702.378	Q7YK44	AYVDNLNK	2	y6	65.3	25.7	*
468.743	603.31	Q7YK44	AYVDNLNK	2	y5	65.3	25.7	*
468.743	488.283	Q7YK44	AYVDNLNK	2	y4	65.3	25.7	*
688.815	977.448	P07369	PASSGSPWYGPDR	2	y8	81.3	33.7	*
688.815	890.416	P07369	PASSGSPWYGPDR	2	y7	81.3	33.7	*
688.815	444.22	P07369	PASSGSPWYGPDR	2	y4	81.3	33.7	*
492.253	836.43	P07369	FGEAVWFK	2	y7	67	26.6	*
492.253	650.366	P07369	FGEAVWFK	2	y5	67	26.6	*
492.253	480.261	P07369	FGEAVWFK	2	y3	67	26.6	*
417.229	661.367	P07369	ATNFVPGK	2	y6	61.5	23.9
417.229	547.324	P07369	ATNFVPGK	2	y5	61.5	23.9
417.229	400.255	P07369	ATNFVPGK	2	y4	61.5	23.9
479.284	844.477	B1Q3F1	LNDLLIEK	2	y7	66.1	26.1	*
479.284	730.435	B1Q3F1	LNDLLIEK	2	y6	66.1	26.1	*
479.284	502.324	B1Q3F1	LNDLLIEK	2	y4	66.1	26.1	*
464.245	764.419	B1Q3F1	YFEVELK	2	y6	65	25.6	*
464.245	617.35	B1Q3F1	YFEVELK	2	y5	65	25.6	*
464.245	488.308	B1Q3F1	YFEVELK	2	y4	65	25.6	*
563.329	769.482	K4C235	QDIVVVEVPK	2	y7	72.2	29.1	*
563.329	670.413	K4C235	QDIVVVEVPK	2	y6	72.2	29.1	*
563.329	555.314	K4C235	QDIVVVEVPK	2	b5	72.2	29.1	*
594.988	800.426	K4C2D6	FAAVAAAPAAAAGSGAAPAAAK	3	y10	74.5	30	*
594.988	656.373	K4C2D6	FAAVAAAPAAAAGSGAAPAAAK	3	y8	74.5	30	*
594.988	457.277	K4C2D6	FAAVAAAPAAAAGSGAAPAAAK	3	y5	74.5	30	*
523.298	946.52	K4C2D6	VGSSEAALLAK	2	y10	69.3	27.7	*
523.298	889.499	K4C2D6	VGSSEAALLAK	2	y9	69.3	27.7	*
523.298	586.392	K4C2D6	VGSSEAALLAK	2	y6	69.3	27.7	*
550.303	687.367	Q3I5C4	EGLLQLPSDK	2	y6	71.2	28.7	*
550.303	559.309	Q3I5C4	EGLLQLPSDK	2	y5	71.2	28.7	*
550.303	446.225	Q3I5C4	EGLLQLPSDK	2	y4	71.2	28.7	*
545.625	587.351	Q3I5C4	AELAHGANNGLDIALR	3	y5	70.9	27.3	*
545.625	472.324	Q3I5C4	AELAHGANNGLDIALR	3	y4	70.9	27.3	*
545.625	359.24	Q3I5C4	AELAHGANNGLDIALR	3	y3	70.9	27.3	*
521.749	857.411	Q05540	GQNPQVEDR	2	y7	69.2	27.6	*
521.749	743.368	Q05540	GQNPQVEDR	2	y6	69.2	27.6	*
521.749	372.188	Q05540	GQNPQVEDR	2	y6+2	69.2	27.6	*
934.942	893.396	Q05540	IAAANSFPGFGTTGDDTAR	2	y9	99.3	42.5	*
934.942	597.773	Q05540	IAAANSFPGFGTTGDDTAR	2	y12+2	99.3	42.5	*
934.942	675.346	Q05540	IAAANSFPGFGTTGDDTAR	2	b7	99.3	42.5	*
548.293	796.456	K4C3T2	GNQLLPNDPK	2	y7	71.1	28.6	*
548.293	683.372	K4C3T2	GNQLLPNDPK	2	y6	71.1	28.6	*
548.293	570.288	K4C3T2	GNQLLPNDPK	2	y5	71.1	28.6	*
497.764	881.436	K4C3T2	LLDVYESR	2	y7	67.4	26.8	*
497.764	768.352	K4C3T2	LLDVYESR	2	y6	67.4	26.8	*
497.764	554.257	K4C3T2	LLDVYESR	2	y4	67.4	26.8	*
570.278	825.425	K4B012	AGGEFGIFEGR	2	y7	72.7	29.4	*
570.278	678.357	K4B012	AGGEFGIFEGR	2	y6	72.7	29.4	*
570.278	508.251	K4B012	AGGEFGIFEGR	2	y4	72.7	29.4	*
508.772	775.394	K4B012	IQQLTEER	2	y6	68.2	27.2	*
508.772	647.336	K4B012	IQQLTEER	2	y5	68.2	27.2	*
508.772	534.252	K4B012	IQQLTEER	2	y4	68.2	27.2	*
660.32	905.457	Q9FVH1	LADDTEGTVEAAK	2	y9	79.3	32.6	*
660.32	804.41	Q9FVH1	LADDTEGTVEAAK	2	y8	79.3	32.6	*
660.32	675.367	Q9FVH1	LADDTEGTVEAAK	2	y7	79.3	32.6	*
542.803	813.446	Q9FVH1	IGTPEALDLR	2	y7	70.7	28.4	*
542.803	587.351	Q9FVH1	IGTPEALDLR	2	y5	70.7	28.4	*
542.803	407.227	Q9FVH1	IGTPEALDLR	2	y7+2	70.7	28.4	*
722.37	987.511	K4D3B5	IEDVTPIPTDSTR	2	y9	83.8	34.9	*
722.37	886.463	K4D3B5	IEDVTPIPTDSTR	2	y8	83.8	34.9	*
722.37	676.326	K4D3B5	IEDVTPIPTDSTR	2	y6	83.8	34.9	*
527.786	856.464	K4D3B5	TPGPGAQSALR	2	y9	69.6	27.9	*
527.786	477.262	K4D3B5	TPGPGAQSALR	2	y10+2	69.6	27.9	*
527.786	400.225	K4D3B5	TPGPGAQSALR	2	y8+2	69.6	27.9	*
551.311	917.494	O24030	ALLEVVESGGK	2	y9	71.3	28.7	*
551.311	804.41	O24030	ALLEVVESGGK	2	y8	71.3	28.7	*
551.311	675.367	O24030	ALLEVVESGGK	2	y7	71.3	28.7	*
817.935	881.473	O24030	LTVEDPVTVEYITR	2	y7	90.7	38.3
817.935	780.425	O24030	LTVEDPVTVEYITR	2	y6	90.7	38.3
817.935	558.277	O24030	LTVEDPVTVEYITR	2	b5	90.7	38.3
559.262	915.421	K4BDZ7	TTYDYLEGR	2	y7	71.9	29	*
559.262	752.357	K4BDZ7	TTYDYLEGR	2	y6	71.9	29	*
559.262	637.33	K4BDZ7	TTYDYLEGR	2	y5	71.9	29	*
744.354	839.389	Q40151	TTPSYVAFTDTER	2	y7	85.4	35.7	*
744.354	768.352	Q40151	TTPSYVAFTDTER	2	y6	85.4	35.7	*
744.354	643.307	Q40151	TTPSYVAFTDTER	2	y11+2	85.4	35.7	*
536.829	755.477	K4B3M5	LGFITGLVPR	2	y7	70.3	28.2	*
536.829	642.393	K4B3M5	LGFITGLVPR	2	y6	70.3	28.2	*
536.829	541.346	K4B3M5	LGFITGLVPR	2	y5	70.3	28.2	*
848.444	616.33	K4B3M5	QAVVEEPVIDPVSGEK	2	y6	93	39.4
848.444	527.282	K4B3M5	QAVVEEPVIDPVSGEK	2	b5	93	39.4
848.444	656.325	K4B3M5	QAVVEEPVIDPVSGEK	2	b6	93	39.4
523.798	834.508	K4AXC0	DPLFQLVSK	2	y7	69.3	27.7	*
523.798	721.424	K4AXC0	DPLFQLVSK	2	y6	69.3	27.7	*
523.798	574.356	K4AXC0	DPLFQLVSK	2	y5	69.3	27.7	*
792.897	885.442	K4AXC0	SELQELIPEQQDR	2	y7	88.9	37.4	*
792.897	772.358	K4AXC0	SELQELIPEQQDR	2	y6	88.9	37.4	*
792.897	700.351	K4AXC0	SELQELIPEQQDR	2	b6	88.9	37.4	*
675.338	835.467	K4CRB9	VGGADDVYIGDIR	2	y7	80.3	33.2	*
675.338	736.399	K4CRB9	VGGADDVYIGDIR	2	y6	80.3	33.2	*
675.338	573.336	K4CRB9	VGGADDVYIGDIR	2	y5	80.3	33.2	*
503.788	822.447	K4CRB9	ALFAQISTR	2	y7	67.8	27	*
503.788	675.378	K4CRB9	ALFAQISTR	2	y6	67.8	27	*
503.788	604.341	K4CRB9	ALFAQISTR	2	y5	67.8	27	*
816.924	407.229	Q4A1N1	AAALPNTC[PPa]SVNIPYK	2	y3	90.7	38.3
816.924	653.827	Q4A1N1	AAALPNTC[PPa]SVNIPYK	2	y11+2	90.7	38.3
816.924	900.424	Q4A1N1	AAALPNTC[PPa]SVNIPYK	2	b9	90.7	38.3
626.83	936.515	Q4A1N1	SAASSFTGLNLGK	2	y9	76.8	31.4
626.83	849.483	Q4A1N1	SAASSFTGLNLGK	2	y8	76.8	31.4
626.83	702.414	Q4A1N1	SAASSFTGLNLGK	2	y7	76.8	31.4
512.241	860.411	O81536	YGGDEVDLR	2	y8	68.5	27.3	*
512.241	803.389	O81536	YGGDEVDLR	2	y7	68.5	27.3	*
512.241	631.341	O81536	YGGDEVDLR	2	y5	68.5	27.3	*
573.848	821.452	O81536	LLVPLVSSYR	2	y7	73	29.5	*
573.848	611.315	O81536	LLVPLVSSYR	2	y5	73	29.5	*
573.848	411.229	O81536	LLVPLVSSYR	2	y7+2	73	29.5	*
797.931	726.426	K4C5G0	EVIAVNQDPLGVQGR	2	y7	89.3	37.6	*
797.931	360.199	K4C5G0	EVIAVNQDPLGVQGR	2	y3	89.3	37.6	*
797.931	512.308	K4C5G0	EVIAVNQDPLGVQGR	2	b5	89.3	37.6	*
676.844	938.469	K4C5G0	VVSENTVGSFSAR	2	y9	80.5	33.2	*
676.844	723.378	K4C5G0	VVSENTVGSFSAR	2	y7	80.5	33.2	*
676.844	624.31	K4C5G0	VVSENTVGSFSAR	2	y6	80.5	33.2	*
633.322	807.436	K4BX20	ITDEFTGAGAVGK	2	y9	77.3	31.7	*
633.322	660.367	K4BX20	ITDEFTGAGAVGK	2	y8	77.3	31.7	*
633.322	559.32	K4BX20	ITDEFTGAGAVGK	2	y7	77.3	31.7	*
854.943	892.477	K4C273	AFADEIGIPFLETSAK	2	y8	93.4	39.6
854.943	406.23	K4C273	AFADEIGIPFLETSAK	2	y4	93.4	39.6
854.943	534.219	K4C273	AFADEIGIPFLETSAK	2	b5	93.4	39.6
536.324	845.473	K4C273	LLLIGDSGVGK	2	y9	70.2	28.2	*
536.324	732.389	K4C273	LLLIGDSGVGK	2	y8	70.2	28.2	*
536.324	619.305	K4C273	LLLIGDSGVGK	2	y7	70.2	28.2	*
757.021	884.458	K4C2V1	KGDFSSNSNEYGVQPGIQADR	3	y8	86.3	38.8
757.021	602.326	K4C2V1	KGDFSSNSNEYGVQPGIQADR	3	y5	86.3	38.8
757.021	378.704	K4C2V1	KGDFSSNSNEYGVQPGIQADR	3	y7+2	86.3	38.8
681.343	933.452	K4C2V1	SLLDEATLEEGGK	2	y9	80.8	33.4
681.343	804.41	K4C2V1	SLLDEATLEEGGK	2	y8	80.8	33.4
681.343	733.373	K4C2V1	SLLDEATLEEGGK	2	y7	80.8	33.4
759.868	960.463	K4CME9	DSGSVLDDEVEVVR	2	y8	86.5	36.2	*
759.868	845.436	K4CME9	DSGSVLDDEVEVVR	2	y7	86.5	36.2	*
759.868	502.298	K4CME9	DSGSVLDDEVEVVR	2	y4	86.5	36.2	*
745.378	919.448	K4CME9	IQSLESNIEETAR	2	y8	85.5	35.7	*
745.378	605.289	K4CME9	IQSLESNIEETAR	2	y5	85.5	35.7	*
745.378	476.246	K4CME9	IQSLESNIEETAR	2	y4	85.5	35.7	*
503.764	852.446	K4BGT9	GPGLYSDIGK	2	y8	67.8	27
503.764	682.341	K4BGT9	GPGLYSDIGK	2	y6	67.8	27
503.764	519.277	K4BGT9	GPGLYSDIGK	2	y5	67.8	27
465.295	782.513	K4BGT9	FGLALALKP	2	y8	65	25.6
465.295	612.408	K4BGT9	FGLALALKP	2	y6	65	25.6
465.295	541.371	K4BGT9	FGLALALKP	2	y5	65	25.6
472.769	703.389	K4CAR4	AGLQFPVGR	2	y6	65.6	25.9	*
472.769	575.33	K4CAR4	AGLQFPVGR	2	y5	65.6	25.9	*
472.769	428.262	K4CAR4	AGLQFPVGR	2	y4	65.6	25.9	*
566.79	831.482	K4CAR4	GDEELDTLIK	2	y7	72.4	29.3	*
566.79	702.44	K4CAR4	GDEELDTLIK	2	y6	72.4	29.3	*
566.79	589.356	K4CAR4	GDEELDTLIK	2	y5	72.4	29.3	*
573.809	834.432	K4B117	AGALGDSVTVTR	2	y8	72.9	29.5	*
573.809	777.41	K4B117	AGALGDSVTVTR	2	y7	72.9	29.5	*
573.809	662.383	K4B117	AGALGDSVTVTR	2	y6	72.9	29.5	*
593.304	971.468	K4B117	ITVTSDSTFSK	2	y9	74.4	30.2	*
593.304	872.4	K4B117	ITVTSDSTFSK	2	y8	74.4	30.2	*
593.304	771.352	K4B117	ITVTSDSTFSK	2	y7	74.4	30.2	*
689.846	895.416	K4BPK4	AILGESNEFVGDK	2	y8	81.4	33.7	*
689.846	418.23	K4BPK4	AILGESNEFVGDK	2	y4	81.4	33.7	*
689.846	597.786	K4BPK4	AILGESNEFVGDK	2	y11+2	81.4	33.7	*
525.303	879.493	K4BPK4	VAYALSQGLK	2	y8	69.4	27.8	*
525.303	716.43	K4BPK4	VAYALSQGLK	2	y7	69.4	27.8	*
525.303	645.393	K4BPK4	VAYALSQGLK	2	y6	69.4	27.8	*
507.303	741.487	K4CBZ9	TGNLIPTAVK	2	y7	68.1	27.1	*
507.303	628.403	K4CBZ9	TGNLIPTAVK	2	y6	68.1	27.1	*
507.303	515.319	K4CBZ9	TGNLIPTAVK	2	y5	68.1	27.1	*
514.803	840.519	K4CBZ9	TSAGILLPEK	2	y8	68.6	27.4
514.803	769.482	K4CBZ9	TSAGILLPEK	2	y7	68.6	27.4
514.803	373.208	K4CBZ9	TSAGILLPEK	2	y3	68.6	27.4
642.825	834.432	K4ASQ6	TTTFSITAETGR	2	y8	78	32	*
642.825	634.315	K4ASQ6	TTTFSITAETGR	2	y6	78	32	*
642.825	533.268	K4ASQ6	TTTFSITAETGR	2	y5	78	32	*
687.387	946.524	K4ASQ6	VSQIDITPYPIK	2	y8	81.2	33.6	*
687.387	718.413	K4ASQ6	VSQIDITPYPIK	2	y6	81.2	33.6	*
687.387	617.366	K4ASQ6	VSQIDITPYPIK	2	y5	81.2	33.6	*
774.349	935.451	Q2MIA5	AAEDPEFETFYTK	2	y7	87.6	36.7	*
774.349	581.277	Q2MIA5	AAEDPEFETFYTK	2	y9+2	87.6	36.7	*
774.349	387.151	Q2MIA5	AAEDPEFETFYTK	2	b4	87.6	36.7	*
521.306	814.478	Q2MIA5	NILLNEGIR	2	y7	69.1	27.6	*
521.306	701.394	Q2MIA5	NILLNEGIR	2	y6	69.1	27.6	*
521.306	588.31	Q2MIA5	NILLNEGIR	2	y5	69.1	27.6	*
598.34	935.52	K4DCS5	FIINDSVLFK	2	y8	74.7	30.4	*
598.34	822.436	K4DCS5	FIINDSVLFK	2	y7	74.7	30.4	*
598.34	407.265	K4DCS5	FIINDSVLFK	2	y3	74.7	30.4	*
499.821	757.493	K4DCS5	LQIVVISAR	2	y7	67.6	26.9	*
499.821	644.409	K4DCS5	LQIVVISAR	2	y6	67.6	26.9	*
499.821	545.341	K4DCS5	LQIVVISAR	2	y5	67.6	26.9	*
881.965	872.509	K4ASX2	TGGLGDLNYPLISDVTK	2	y8	95.4	40.6	*
881.965	549.288	K4ASX2	TGGLGDLNYPLISDVTK	2	y5	95.4	40.6	*
881.965	891.421	K4ASX2	TGGLGDLNYPLISDVTK	2	b9	95.4	40.6	*
550.801	942.525	K4ASX2	ASSEVPLVGNK	2	y9	71.3	28.7	*
550.801	726.451	K4ASX2	ASSEVPLVGNK	2	y7	71.3	28.7	*
550.801	627.382	K4ASX2	ASSEVPLVGNK	2	y6	71.3	28.7	*
565.278	975.475	Q672Q3	GPC[PPa]VNGPIC[PPa]K	2	y8	72.3	29.2	*
565.278	801.429	Q672Q3	GPC[PPa]VNGPIC[PPa]K	2	y7	72.3	29.2	*
565.278	702.36	Q672Q3	GPC[PPa]VNGPIC[PPa]K	2	y6	72.3	29.2	*
804.407	979.509	Q672Q3	TVNQWLGTDVSPYK	2	y9	89.8	37.8	*
804.407	866.425	Q672Q3	TVNQWLGTDVSPYK	2	y8	89.8	37.8	*
804.407	407.229	Q672Q3	TVNQWLGTDVSPYK	2	y3	89.8	37.8	*
475.751	666.346	Q672Q3	GNLDIFSGK	2	y6	65.8	26	*
475.751	551.319	Q672Q3	GNLDIFSGK	2	y5	65.8	26	*
475.751	438.235	Q672Q3	GNLDIFSGK	2	y4	65.8	26	*
647.327	979.509	Q672Q3	QWLGTDVSPYK	2	y9	78.3	32.2
647.327	866.425	Q672Q3	QWLGTDVSPYK	2	y8	78.3	32.2
647.327	407.229	Q672Q3	QWLGTDVSPYK	2	y3	78.3	32.2
652.303	786.414	Q672Q3	EDC[PPa]VYTAYIR	2	y6	78.7	32.3
652.303	623.351	Q672Q3	EDC[PPa]VYTAYIR	2	y5	78.7	32.3
652.303	522.303	Q672Q3	EDC[PPa]VYTAYIR	2	y4	78.7	32.3
547.29	867.405	K4BA40	LLQTSTSSEK	2	y8	71	28.6	*
547.29	739.347	K4BA40	LLQTSTSSEK	2	y7	71	28.6	*
547.29	638.299	K4BA40	LLQTSTSSEK	2	y6	71	28.6	*
708.354	986.515	K4CNT4	DATAALELNPDSAK	2	y9	82.8	34.4	*
708.354	873.431	K4CNT4	DATAALELNPDSAK	2	y8	82.8	34.4	*
708.354	430.193	K4CNT4	DATAALELNPDSAK	2	b5	82.8	34.4	*
759.912	936.479	K4CG62	VLEQLSGQSPVFSK	2	y9	86.5	36.2	*
759.912	849.446	K4CG62	VLEQLSGQSPVFSK	2	y8	86.5	36.2	*
759.912	577.334	K4CG62	VLEQLSGQSPVFSK	2	y5	86.5	36.2	*
468.263	772.456	K4CG62	YEGVILNK	2	y7	65.3	25.7	*
468.263	643.414	K4CG62	YEGVILNK	2	y6	65.3	25.7	*
468.263	487.324	K4CG62	YEGVILNK	2	y4	65.3	25.7	*
694.388	943.582	K4AYA3	VESELLDLIAASK	2	y9	81.7	33.9	*
694.388	830.498	K4AYA3	VESELLDLIAASK	2	y8	81.7	33.9	*
694.388	717.414	K4AYA3	VESELLDLIAASK	2	y7	81.7	33.9	*
501.293	775.41	K4AYA3	LLREPINF	2	y6	67.7	26.9	*
501.293	609.372	K4AYA3	LLREPINF	2	b5	67.7	26.9	*
501.293	722.456	K4AYA3	LLREPINF	2	b6	67.7	26.9	*
781.882	641.373	P23322	GGSTGYDNAVALPAGGR	2	y7	88.1	37	*
781.882	570.336	P23322	GGSTGYDNAVALPAGGR	2	y6	88.1	37	*
781.882	457.252	P23322	GGSTGYDNAVALPAGGR	2	y5	88.1	37	*
482.797	768.465	P23322	VPFLFTIK	2	y6	66.3	26.2	*
482.797	621.397	P23322	VPFLFTIK	2	y5	66.3	26.2	*
482.797	433.263	P23322	VPFLFTIK	2	y7+2	66.3	26.2	*
682.344	948.474	P32045	VTNTGTGTQETVR	2	y9	80.9	33.4	*
682.344	891.453	P32045	VTNTGTGTQETVR	2	y8	80.9	33.4	*
682.344	790.405	P32045	VTNTGTGTQETVR	2	y7	80.9	33.4	*
716.863	863.437	P32045	NGGLDLDVNVFNR	2	y7	83.4	34.7	*
716.863	649.342	P32045	NGGLDLDVNVFNR	2	y5	83.4	34.7	*
716.863	436.23	P32045	NGGLDLDVNVFNR	2	y3	83.4	34.7	*
532.293	865.441	K4B111	VVDIVDTFR	2	y7	69.9	28	*
532.293	637.33	K4B111	VVDIVDTFR	2	y5	69.9	28	*
532.293	538.262	K4B111	VVDIVDTFR	2	y4	69.9	28	*
839.938	874.54	K4B111	EGSADPTFLYIAPGLK	2	y8	92.3	39.1	*
839.938	485.308	K4B111	EGSADPTFLYIAPGLK	2	y5	92.3	39.1	*
839.938	414.271	K4B111	EGSADPTFLYIAPGLK	2	y4	92.3	39.1	*
493.798	774.436	K4CEP2	LVDLALASGK	2	y8	67.1	26.6
493.798	546.325	K4CEP2	LVDLALASGK	2	y6	67.1	26.6
493.798	475.287	K4CEP2	LVDLALASGK	2	y5	67.1	26.6
512.271	910.452	K4BAG0	LLSYDPSTK	2	y8	68.5	27.3	*
512.271	797.368	K4BAG0	LLSYDPSTK	2	y7	68.5	27.3	*
512.271	432.245	K4BAG0	LLSYDPSTK	2	y4	68.5	27.3	*
544.795	876.431	K4BAG0	VLTEEAEGLK	2	y8	70.8	28.5	*
544.795	775.383	K4BAG0	VLTEEAEGLK	2	y7	70.8	28.5	*
544.795	646.341	K4BAG0	VLTEEAEGLK	2	y6	70.8	28.5	*
431.743	763.41	K4D2B6	VLAFEAGR	2	y7	62.6	24.4	*
431.743	650.326	K4D2B6	VLAFEAGR	2	y6	62.6	24.4	*
431.743	579.289	K4D2B6	VLAFEAGR	2	y5	62.6	24.4	*
586.325	958.532	K4D2B6	VNTISAGPLGSR	2	y10	73.9	30	*
586.325	857.484	K4D2B6	VNTISAGPLGSR	2	y9	73.9	30	*
586.325	744.4	K4D2B6	VNTISAGPLGSR	2	y8	73.9	30	*
676.359	834.457	K4CPC2	FALGEESTIVASK	2	y8	80.4	33.2
676.359	404.25	K4CPC2	FALGEESTIVASK	2	y4	80.4	33.2
676.359	567.306	K4CPC2	FALGEESTIVASK	2	y11+2	80.4	33.2
708.878	769.457	K4CPC2	VEGQSFPLVLDGR	2	y7	82.8	34.4	*
708.878	460.251	K4CPC2	VEGQSFPLVLDGR	2	y4	82.8	34.4	*
708.878	385.232	K4CPC2	VEGQSFPLVLDGR	2	y7+2	82.8	34.4	*
690.843	905.473	K4C975	FAQENIAPYAEK	2	y8	81.5	33.7	*
690.843	678.346	K4C975	FAQENIAPYAEK	2	y6	81.5	33.7	*
690.843	607.309	K4C975	FAQENIAPYAEK	2	y5	81.5	33.7	*
529.796	771.472	K4DC02	ASEIEVGVVR	2	y7	69.7	27.9	*
529.796	658.388	K4DC02	ASEIEVGVVR	2	y6	69.7	27.9	*
529.796	430.277	K4DC02	ASEIEVGVVR	2	y4	69.7	27.9	*
502.581	430.23	K4BMF3	YIDAEHFTVPEGK	3	y4	67.8	24.9
502.581	671.836	K4BMF3	YIDAEHFTVPEGK	3	y12+2	67.8	24.9
502.581	615.293	K4BMF3	YIDAEHFTVPEGK	3	y11+2	67.8	24.9
416.724	719.357	K4BMF3	LGEDASIK	2	y7	61.5	23.9	*
416.724	662.336	K4BMF3	LGEDASIK	2	y6	61.5	23.9	*
416.724	533.293	K4BMF3	LGEDASIK	2	y5	61.5	23.9	*
635.337	915.439	D3J5I7	VVGVGGGGNNAVNR	2	y10	77.4	31.7
635.337	858.418	D3J5I7	VVGVGGGGNNAVNR	2	y9	77.4	31.7
635.337	536.268	D3J5I7	VVGVGGGGNNAVNR	2	y12+2	77.4	31.7
544.303	901.499	D3J5I7	SVQALEAIEK	2	y8	70.8	28.5
544.303	773.44	D3J5I7	SVQALEAIEK	2	y7	70.8	28.5
544.303	702.403	D3J5I7	SVQALEAIEK	2	y6	70.8	28.5
607.843	834.436	K4BXG6	IPAVIFDPTNK	2	y7	75.4	30.7
607.843	459.256	K4BXG6	IPAVIFDPTNK	2	y4	75.4	30.7
607.843	551.301	K4BXG6	IPAVIFDPTNK	2	y10+2	75.4	30.7
612.838	884.458	K4BXG6	NLLTVTAHEAR	2	y8	75.8	30.9
612.838	684.342	K4BXG6	NLLTVTAHEAR	2	y6	75.8	30.9
612.838	442.733	K4BXG6	NLLTVTAHEAR	2	y8+2	75.8	30.9
433.237	752.383	K4ASC2	LLDFTEK	2	y6	62.7	24.5	*
433.237	639.298	K4ASC2	LLDFTEK	2	y5	62.7	24.5	*
433.237	524.271	K4ASC2	LLDFTEK	2	y4	62.7	24.5	*
741.396	943.509	K4B0D3	SAPVPSPLTQDELK	2	y8	85.2	35.5	*
741.396	662.361	K4B0D3	SAPVPSPLTQDELK	2	y12+2	85.2	35.5	*
741.396	564.301	K4B0D3	SAPVPSPLTQDELK	2	y10+2	85.2	35.5	*
504.274	761.404	K4B0D3	FVVVVDDSK	2	y7	67.9	27	*
504.274	662.336	K4B0D3	FVVVVDDSK	2	y6	67.9	27	*
504.274	563.267	K4B0D3	FVVVVDDSK	2	y5	67.9	27	*
636.825	871.452	K4CU43	GTGSVVAVDQDPK	2	y8	77.5	31.8	*
636.825	772.384	K4CU43	GTGSVVAVDQDPK	2	y7	77.5	31.8	*
636.825	602.278	K4CU43	GTGSVVAVDQDPK	2	y5	77.5	31.8	*
683.004	798.399	K4CU43	AAEEAAPPAPTATAEGEAPPAK	3	y8	80.9	34.7
683.004	412.255	K4CU43	AAEEAAPPAPTATAEGEAPPAK	3	y4	80.9	34.7
683.004	543.241	K4CU43	AAEEAAPPAPTATAEGEAPPAK	3	b6	80.9	34.7
579.828	974.527	K4D7W0	LANSVDLGTLR	2	y9	73.4	29.7	*
579.828	860.484	K4D7W0	LANSVDLGTLR	2	y8	73.4	29.7	*
579.828	674.383	K4D7W0	LANSVDLGTLR	2	y6	73.4	29.7	*
700.022	958.422	K4D7W0	LANSVDLGTLRDPQQDAER	3	y8	82.1	35.7	*
700.022	807.398	K4D7W0	LANSVDLGTLRDPQQDAER	3	y14+2	82.1	35.7	*
700.022	693.342	K4D7W0	LANSVDLGTLRDPQQDAER	3	y12+2	82.1	35.7	*
818.427	917.494	K4B9B6	IAEEYLTEDALAAVK	2	y9	90.8	38.3
818.427	687.404	K4B9B6	IAEEYLTEDALAAVK	2	y7	90.8	38.3
818.427	388.255	K4B9B6	IAEEYLTEDALAAVK	2	y4	90.8	38.3
407.743	701.394	K4B9B6	LAEVLNR	2	y6	60.8	23.5
407.743	630.357	K4B9B6	LAEVLNR	2	y5	60.8	23.5
407.743	501.314	K4B9B6	LAEVLNR	2	y4	60.8	23.5
779.391	788.378	K4CXY8	ENLLNSVADVSPDGK	2	y8	87.9	36.9	*
779.391	503.246	K4CXY8	ENLLNSVADVSPDGK	2	y5	87.9	36.9	*
779.391	416.214	K4CXY8	ENLLNSVADVSPDGK	2	y4	87.9	36.9	*
682.853	885.515	K4D1W2	AFSC[PPa]GQVQAGVVK	2	y9	80.9	33.4
682.853	601.367	K4D1W2	AFSC[PPa]GQVQAGVVK	2	y6	80.9	33.4
682.853	573.8	K4D1W2	AFSC[PPa]GQVQAGVVK	2	y11+2	80.9	33.4
519.76	925.43	K4D1W2	ISLSTDC[PPa]TK	2	y8	69	27.6
519.76	838.398	K4D1W2	ISLSTDC[PPa]TK	2	y7	69	27.6
519.76	725.313	K4D1W2	ISLSTDC[PPa]TK	2	y6	69	27.6
688.664	967.448	K4C8T4	HTPGTFTNQLQTSYSEPR	3	y8	81.3	35.1	*
688.664	839.389	K4C8T4	HTPGTFTNQLQTSYSEPR	3	y7	81.3	35.1	*
688.664	738.342	K4C8T4	HTPGTFTNQLQTSYSEPR	3	y6	81.3	35.1	*
665.872	780.389	K4CJ99	IPLNLVYDDIR	2	y6	79.7	32.8	*
665.872	681.32	K4CJ99	IPLNLVYDDIR	2	y5	79.7	32.8	*
665.872	609.33	K4CJ99	IPLNLVYDDIR	2	y10+2	79.7	32.8	*
537.764	847.394	K4BF57	GGLAWEAENK	2	y7	70.3	28.2
537.764	776.357	K4BF57	GGLAWEAENK	2	y6	70.3	28.2
537.764	590.278	K4BF57	GGLAWEAENK	2	y5	70.3	28.2
472.787	845.498	Q4VDN8	VLLTLEEK	2	y7	65.6	25.9	*
472.787	732.414	Q4VDN8	VLLTLEEK	2	y6	65.6	25.9	*
472.787	619.33	Q4VDN8	VLLTLEEK	2	y5	65.6	25.9	*
502.782	742.425	Q4VDN8	YVIAGWAPK	2	y7	67.8	27
502.782	629.341	Q4VDN8	YVIAGWAPK	2	y6	67.8	27
502.782	558.303	Q4VDN8	YVIAGWAPK	2	y5	67.8	27
529.28	944.468	K4C2W4	LDATANDIPK	2	y9	69.7	27.9	*
529.28	829.441	K4C2W4	LDATANDIPK	2	y8	69.7	27.9	*
529.28	657.357	K4C2W4	LDATANDIPK	2	y6	69.7	27.9	*
546.303	778.435	K4C2W4	EAIIEFIEK	2	y6	70.9	28.5	*
546.303	665.35	K4C2W4	EAIIEFIEK	2	y5	70.9	28.5	*
546.303	536.308	K4C2W4	EAIIEFIEK	2	y4	70.9	28.5	*
649.377	703.41	K4C8R3	VEAPVVIVTGASR	2	y7	78.5	32.2	*
649.377	590.326	K4C8R3	VEAPVVIVTGASR	2	y6	78.5	32.2	*
649.377	499.803	K4C8R3	VEAPVVIVTGASR	2	y10+2	78.5	32.2	*
498.814	770.452	K4C8R3	LLQSIPLGR	2	y7	67.5	26.8	*
498.814	642.393	K4C8R3	LLQSIPLGR	2	y6	67.5	26.8	*
498.814	442.277	K4C8R3	LLQSIPLGR	2	y4	67.5	26.8	*
582.806	979.525	K4B831	NAETGFVWLK	2	y8	73.6	29.8	*
582.806	850.482	K4B831	NAETGFVWLK	2	y7	73.6	29.8	*
582.806	749.434	K4B831	NAETGFVWLK	2	y6	73.6	29.8	*
672.345	691.301	Q672Q6	VGPPPPPSGGLPGTLNSDEAR	3	y6	80.1	34.2	*
672.345	530.257	Q672Q6	VGPPPPPSGGLPGTLNSDEAR	3	y10+2	80.1	34.2	*
672.345	606.325	Q672Q6	VGPPPPPSGGLPGTLNSDEAR	3	b14+2	80.1	34.2	*
770.368	924.442	K4BN60	SETQGLFSADSIER	2	y8	87.3	36.6	*
770.368	777.374	K4BN60	SETQGLFSADSIER	2	y7	87.3	36.6	*
770.368	690.342	K4BN60	SETQGLFSADSIER	2	y6	87.3	36.6	*
628.366	930.489	Q9XGI9	VLLTLDGSNPVK	2	y9	76.9	31.5	*
628.366	829.441	Q9XGI9	VLLTLDGSNPVK	2	y8	76.9	31.5	*
628.366	716.357	Q9XGI9	VLLTLDGSNPVK	2	y7	76.9	31.5	*
546.775	888.453	Q6T2D2	GFGAQGGLTER	2	y9	71	28.5	*
546.775	760.395	Q6T2D2	GFGAQGGLTER	2	y7	71	28.5	*
546.775	632.336	Q6T2D2	GFGAQGGLTER	2	y6	71	28.5	*
515.288	802.442	K4CRS9	NLAGDIIGTR	2	y8	68.7	27.4	*
515.288	731.405	K4CRS9	NLAGDIIGTR	2	y7	68.7	27.4	*
515.288	446.272	K4CRS9	NLAGDIIGTR	2	y4	68.7	27.4	*
659.362	969.573	K4DF99	YANPVLLSADVR	2	y9	79.2	32.6	*
659.362	773.452	K4DF99	YANPVLLSADVR	2	y7	79.2	32.6	*
659.362	547.283	K4DF99	YANPVLLSADVR	2	y5	79.2	32.6	*
720.927	932.545	K4C247	LGPQLAVIEPIKY	2	y8	83.7	34.8	*
720.927	520.313	K4C247	LGPQLAVIEPIKY	2	y4	83.7	34.8	*
720.927	635.874	K4C247	LGPQLAVIEPIKY	2	y11+2	83.7	34.8	*
577.812	969.536	K4AS92	NAPGIVVVDDR	2	y9	73.2	29.7	*
577.812	702.378	K4AS92	NAPGIVVVDDR	2	y6	73.2	29.7	*
577.812	485.272	K4AS92	NAPGIVVVDDR	2	y9+2	73.2	29.7	*
683.336	818.437	K4DAV2	AFDDVNSQLQTK	2	y7	80.9	33.5	*
683.336	704.394	K4DAV2	AFDDVNSQLQTK	2	y6	80.9	33.5	*
683.336	449.167	K4DAV2	AFDDVNSQLQTK	2	b4	80.9	33.5	*
711.877	952.499	K4AZV6	TLQQVDEFLTTK	2	y8	83	34.5
711.877	853.43	K4AZV6	TLQQVDEFLTTK	2	y7	83	34.5
711.877	604.812	K4AZV6	TLQQVDEFLTTK	2	y10+2	83	34.5
497.272	759.436	K4BMP8	AYELGLATR	2	y7	67.4	26.8	*
497.272	630.393	K4BMP8	AYELGLATR	2	y6	67.4	26.8	*
497.272	517.309	K4BMP8	AYELGLATR	2	y5	67.4	26.8	*
563.293	861.468	K4DAS6	TYISGDQLTK	2	y8	72.2	29.1	*
563.293	748.384	K4DAS6	TYISGDQLTK	2	y7	72.2	29.1	*
563.293	661.352	K4DAS6	TYISGDQLTK	2	y6	72.2	29.1	*
764.417	961.447	K4DHU7	VVAIIAEGVPESDTK	2	y9	86.8	36.4	*
764.417	832.405	K4DHU7	VVAIIAEGVPESDTK	2	y8	86.8	36.4	*
764.417	676.315	K4DHU7	VVAIIAEGVPESDTK	2	y6	86.8	36.4	*
552.824	876.53	K4DHU7	VELLQLYAR	2	y7	71.4	28.8	*
552.824	763.446	K4DHU7	VELLQLYAR	2	y6	71.4	28.8	*
552.824	650.362	K4DHU7	VELLQLYAR	2	y5	71.4	28.8	*
502.253	890.416	P12372	INYQFYR	2	y6	67.7	26.9	*
502.253	776.373	P12372	INYQFYR	2	y5	67.7	26.9	*
502.253	613.309	P12372	INYQFYR	2	y4	67.7	26.9	*
508.785	731.43	K4BVG4	DGLLQTIEK	2	y6	68.2	27.2
508.785	618.346	K4BVG4	DGLLQTIEK	2	y5	68.2	27.2
508.785	490.287	K4BVG4	DGLLQTIEK	2	y4	68.2	27.2
499.779	800.415	K4CWR9	VVQPDDVVK	2	y7	67.6	26.8	*
499.779	672.356	K4CWR9	VVQPDDVVK	2	y6	67.6	26.8	*
499.779	539.282	K4CWR9	VVQPDDVVK	2	b5	67.6	26.8	*
593.327	958.52	K4CXX8	NIEIGIIGNDK	2	y9	74.4	30.2	*
593.327	716.394	K4CXX8	NIEIGIIGNDK	2	y7	74.4	30.2	*
593.327	433.204	K4CXX8	NIEIGIIGNDK	2	y4	74.4	30.2	*
456.761	770.441	K4BXC7	AAGITPAPSK	2	y8	64.4	25.3	*
456.761	600.335	K4BXC7	AAGITPAPSK	2	y6	64.4	25.3	*
456.761	499.287	K4BXC7	AAGITPAPSK	2	y5	64.4	25.3	*
798.333	972.416	Q2QJT5	TTYEETTYEDSEK	2	y8	89.3	37.6	*
798.333	871.368	Q2QJT5	TTYEETTYEDSEK	2	y7	89.3	37.6	*
798.333	770.32	Q2QJT5	TTYEETTYEDSEK	2	y6	89.3	37.6	*
832.941	935.52	K4DA71	ITEEGVTISQPYSLK	2	y8	91.8	38.8	*
832.941	822.436	K4DA71	ITEEGVTISQPYSLK	2	y7	91.8	38.8	*
832.941	607.345	K4DA71	ITEEGVTISQPYSLK	2	y5	91.8	38.8	*
832.412	852.41	K4CWE4	LLDQDNLDLGYDAAK	2	y8	91.8	38.8	*
832.412	737.383	K4CWE4	LLDQDNLDLGYDAAK	2	y7	91.8	38.8	*
832.412	624.299	K4CWE4	LLDQDNLDLGYDAAK	2	y6	91.8	38.8	*
710.401	894.504	K4D2A4	VNQAIYLLTTGAR	2	y8	82.9	34.4	*
710.401	731.441	K4D2A4	VNQAIYLLTTGAR	2	y7	82.9	34.4	*
710.401	413.214	K4D2A4	VNQAIYLLTTGAR	2	b4	82.9	34.4	*
568.805	874.47	K4BNE0	YVDAVMTIPK	2	y8	72.6	29.3	*
568.805	589.338	K4BNE0	YVDAVMTIPK	2	y5	72.6	29.3	*
568.805	378.166	K4BNE0	YVDAVMTIPK	2	b3	72.6	29.3	*
493.785	873.479	K4DCW0	LASIDAQLR	2	y8	67.1	26.6	*
493.785	802.442	K4DCW0	LASIDAQLR	2	y7	67.1	26.6	*
493.785	602.326	K4DCW0	LASIDAQLR	2	y5	67.1	26.6	*
567.295	821.44	K4DCW0	SPQEVFDAIK	2	y7	72.5	29.3	*
567.295	593.329	K4DCW0	SPQEVFDAIK	2	y5	72.5	29.3	*
567.295	523.779	K4DCW0	SPQEVFDAIK	2	y9+2	72.5	29.3	*
575.317	850.478	K4DCK2	LGEYLGLTGAR	2	y8	73.1	29.6	*
575.317	687.415	K4DCK2	LGEYLGLTGAR	2	y7	73.1	29.6	*
575.317	517.309	K4DCK2	LGEYLGLTGAR	2	y5	73.1	29.6	*
606.366	985.556	K4D4T0	ILEEVAIIPSK	2	y9	75.3	30.7	*
606.366	856.514	K4D4T0	ILEEVAIIPSK	2	y8	75.3	30.7	*
606.366	628.403	K4D4T0	ILEEVAIIPSK	2	y6	75.3	30.7	*
436.272	758.452	K4BUN4	IAGIASAIR	2	y8	62.9	24.6	*
436.272	687.415	K4BUN4	IAGIASAIR	2	y7	62.9	24.6	*
436.272	517.309	K4BUN4	IAGIASAIR	2	y5	62.9	24.6	*
639.322	803.389	K4AYE2	VEFVVDDLEGR	2	y7	77.7	31.9	*
639.322	704.321	K4AYE2	VEFVVDDLEGR	2	y6	77.7	31.9	*
639.322	376.187	K4AYE2	VEFVVDDLEGR	2	b3	77.7	31.9	*
701.37	904.448	K4C711	GLDVIQQAQSGTGK	2	y9	82.2	34.1
701.37	648.331	K4C711	GLDVIQQAQSGTGK	2	y7	82.2	34.1
701.37	385.208	K4C711	GLDVIQQAQSGTGK	2	b4	82.2	34.1
737.867	974.515	K4BKN2	IEEEAIELANDTK	2	y9	84.9	35.4	*
737.867	790.394	K4BKN2	IEEEAIELANDTK	2	y7	84.9	35.4	*
737.867	661.352	K4BKN2	IEEEAIELANDTK	2	y6	84.9	35.4	*
783.898	910.452	K4BW05	ALEETLVDAVESYK	2	y8	88.3	37.1	*
783.898	811.383	K4BW05	ALEETLVDAVESYK	2	y7	88.3	37.1	*
783.898	526.251	K4BW05	ALEETLVDAVESYK	2	y4	88.3	37.1	*
685.323	882.395	K4C2U0	GPGLYYVDSEGGR	2	y8	81.1	33.5	*
685.323	719.332	K4C2U0	GPGLYYVDSEGGR	2	y7	81.1	33.5	*
685.323	620.263	K4C2U0	GPGLYYVDSEGGR	2	y6	81.1	33.5	*
724.375	902.421	K4BTW8	VIVYATEEAAPER	2	y8	83.9	34.9	*
724.375	801.374	K4BTW8	VIVYATEEAAPER	2	y7	83.9	34.9	*
724.375	401.214	K4BTW8	VIVYATEEAAPER	2	y3	83.9	34.9	*
770.866	837.446	K4CCD7	SGSAADSQVVSDYVR	2	y7	87.3	36.6
770.866	738.378	K4CCD7	SGSAADSQVVSDYVR	2	y6	87.3	36.6
770.866	639.31	K4CCD7	SGSAADSQVVSDYVR	2	y5	87.3	36.6
687.859	960.536	K4B4Z0	EGDILTLLESER	2	y8	81.3	33.6	*
687.859	847.452	K4B4Z0	EGDILTLLESER	2	y7	81.3	33.6	*
687.859	633.32	K4B4Z0	EGDILTLLESER	2	y5	81.3	33.6	*
594.311	945.489	K4AZT2	ELAEDIEQLK	2	y8	74.4	30.3
594.311	874.452	K4AZT2	ELAEDIEQLK	2	y7	74.4	30.3
594.311	745.409	K4AZT2	ELAEDIEQLK	2	y6	74.4	30.3
623.338	887.52	K4CTF8	SGDVTELQIGVK	2	y8	76.6	31.3
623.338	786.472	K4CTF8	SGDVTELQIGVK	2	y7	76.6	31.3
623.338	657.429	K4CTF8	SGDVTELQIGVK	2	y6	76.6	31.3
601.835	960.536	K4BJT7	IEDGIVTTGGIK	2	y10	75	30.5	*
601.835	675.404	K4BJT7	IEDGIVTTGGIK	2	y7	75	30.5	*
601.835	576.335	K4BJT7	IEDGIVTTGGIK	2	y6	75	30.5	*
510.272	793.369	K4D5I1	LIGSAATGDSK	2	y9	68.3	27.2	*
510.272	649.315	K4D5I1	LIGSAATGDSK	2	y7	68.3	27.2	*
510.272	578.278	K4D5I1	LIGSAATGDSK	2	y6	68.3	27.2	*
571.759	931.416	Q2MI83	PNEYFTESR	2	y7	72.8	29.4
571.759	802.373	Q2MI83	PNEYFTESR	2	y6	72.8	29.4
571.759	639.31	Q2MI83	PNEYFTESR	2	y5	72.8	29.4
695.857	919.509	Q49B52	DVADADSLISSLGK	2	y9	81.8	33.9
695.857	804.483	Q49B52	DVADADSLISSLGK	2	y8	81.8	33.9
695.857	491.282	Q49B52	DVADADSLISSLGK	2	y5	81.8	33.9
695.328	787.431	K4CAH4	TDEEQVIDGLDR	2	y7	81.8	33.9	*
695.328	688.362	K4CAH4	TDEEQVIDGLDR	2	y6	81.8	33.9	*
695.328	575.278	K4CAH4	TDEEQVIDGLDR	2	y5	81.8	33.9	*
679.37	873.479	K4CBD6	LIEEGSLNDLVR	2	y8	80.6	33.3	*
679.37	729.425	K4CBD6	LIEEGSLNDLVR	2	y6	80.6	33.3	*
679.37	616.341	K4CBD6	LIEEGSLNDLVR	2	y5	80.6	33.3	*
480.28	646.388	K4C740	EAILSSLAR	2	y6	66.1	26.1	*
480.28	533.304	K4C740	EAILSSLAR	2	y5	66.1	26.1	*
480.28	446.272	K4C740	EAILSSLAR	2	y4	66.1	26.1	*
528.296	758.379	K4CNW2	IALESPAGAAR	2	y8	69.6	27.9	*
528.296	629.337	K4CNW2	IALESPAGAAR	2	y7	69.6	27.9	*
528.296	542.305	K4CNW2	IALESPAGAAR	2	y6	69.6	27.9	*
743.423	988.517	K4DFZ2	VAIITGGASGIGAATAR	2	y12	85.3	35.6	*
743.423	931.496	K4DFZ2	VAIITGGASGIGAATAR	2	y11	85.3	35.6	*
743.423	546.299	K4DFZ2	VAIITGGASGIGAATAR	2	y6	85.3	35.6	*
678.872	815.499	Q9AXQ3	LPTDDTLLNQVK	2	y7	80.6	33.3	*
678.872	488.283	Q9AXQ3	LPTDDTLLNQVK	2	y4	80.6	33.3	*
678.872	622.33	Q9AXQ3	LPTDDTLLNQVK	2	y11+2	80.6	33.3	*
688.346	716.357	K4CYV4	AIGVDGFGASAPADK	2	y8	81.3	33.6	*
688.346	588.299	K4CYV4	AIGVDGFGASAPADK	2	y6	81.3	33.6	*
688.346	430.23	K4CYV4	AIGVDGFGASAPADK	2	y4	81.3	33.6	*
573.804	948.463	K4DHT1	VVSVDATGDGVK	2	y10	72.9	29.5	*
573.804	861.431	K4DHT1	VVSVDATGDGVK	2	y9	72.9	29.5	*
573.804	762.363	K4DHT1	VVSVDATGDGVK	2	y8	72.9	29.5	*
529.801	959.527	Q96575	VGADKSVINR	2	y9	69.7	27.9	*
529.801	831.468	Q96575	VGADKSVINR	2	y7	69.7	27.9	*
529.801	588.346	Q96575	VGADKSVINR	2	y5	69.7	27.9	*
549.793	999.511	P14278	VGGGPLGEGLDK	2	y11	71.2	28.6	*
549.793	828.446	P14278	VGGGPLGEGLDK	2	y8	71.2	28.6	*
549.793	618.309	P14278	VGGGPLGEGLDK	2	y6	71.2	28.6	*
818.954	857.448	K4BJV9	LIGATNPLNAEPGTIR	2	y8	90.8	38.3	*
818.954	672.367	K4BJV9	LIGATNPLNAEPGTIR	2	y6	90.8	38.3	*
818.954	543.325	K4BJV9	LIGATNPLNAEPGTIR	2	y5	90.8	38.3	*
640.848	919.488	K4ATR9	TIFSFVVPDQK	2	y8	77.8	31.9	*
640.848	685.388	K4ATR9	TIFSFVVPDQK	2	y6	77.8	31.9	*
640.848	487.251	K4ATR9	TIFSFVVPDQK	2	y4	77.8	31.9	*
692.893	944.541	K4DH36	AAALNIVPTSTGAAK	2	y10	81.6	33.8	*
692.893	831.457	K4DH36	AAALNIVPTSTGAAK	2	y9	81.6	33.8	*
692.893	732.389	K4DH36	AAALNIVPTSTGAAK	2	y8	81.6	33.8	*
428.748	743.405	K4DBY8	LATGEPLR	2	y7	62.4	24.3	*
428.748	672.367	K4DBY8	LATGEPLR	2	y6	62.4	24.3	*
428.748	472.24	K4DBY8	LATGEPLR	2	b5	62.4	24.3	*
644.867	861.519	K4BW29	AQDLLVIPTYR	2	y7	78.1	32.1	*
644.867	748.435	K4BW29	AQDLLVIPTYR	2	y6	78.1	32.1	*
644.867	649.367	K4BW29	AQDLLVIPTYR	2	y5	78.1	32.1	*
568.843	968.589	Q9XHH3	APGVQTPVIVR	2	y9	72.6	29.3	*
568.843	812.499	Q9XHH3	APGVQTPVIVR	2	y7	72.6	29.3	*
568.843	533.324	Q9XHH3	APGVQTPVIVR	2	y10+2	72.6	29.3	*
513.34	841.551	Q8H0Q2	LAAAGVLGILK	2	y9	68.5	27.3
513.34	770.513	Q8H0Q2	LAAAGVLGILK	2	y8	68.5	27.3
513.34	543.386	Q8H0Q2	LAAAGVLGILK	2	y5	68.5	27.3
549.811	886.463	K4B2L1	IVAISLDDPR	2	y8	71.2	28.7	*
549.811	815.426	K4B2L1	IVAISLDDPR	2	y7	71.2	28.7	*
549.811	702.342	K4B2L1	IVAISLDDPR	2	y6	71.2	28.7	*
747.341	600.335	K4CBF0	DYQPSTSDATPSPK	2	y6	85.6	35.8
747.341	428.25	K4CBF0	DYQPSTSDATPSPK	2	y4	85.6	35.8
747.341	544.267	K4CBF0	DYQPSTSDATPSPK	2	y11+2	85.6	35.8
645.838	978.489	K4ASV3	AQLGEIFELDR	2	y8	78.2	32.1	*
645.838	792.425	K4ASV3	AQLGEIFELDR	2	y6	78.2	32.1	*
645.838	679.341	K4ASV3	AQLGEIFELDR	2	y5	78.2	32.1	*
599.351	886.474	Q7XBB3	VLVVGGGDGGVLR	2	y10	74.8	30.4	*
599.351	787.406	Q7XBB3	VLVVGGGDGGVLR	2	y9	74.8	30.4	*
599.351	730.384	Q7XBB3	VLVVGGGDGGVLR	2	y8	74.8	30.4	*
776.891	945.525	K4BI34	LYDSEEELATALAK	2	y9	87.8	36.8	*
776.891	503.319	K4BI34	LYDSEEELATALAK	2	y5	87.8	36.8	*
776.891	392.182	K4BI34	LYDSEEELATALAK	2	b3	87.8	36.8	*
569.833	911.531	K4B3J8	NLNLIIEPGR	2	y8	72.7	29.4	*
569.833	684.404	K4B3J8	NLNLIIEPGR	2	y6	72.7	29.4	*
569.833	456.269	K4B3J8	NLNLIIEPGR	2	y8+2	72.7	29.4	*
815.356	663.321	Q02024	SGGGGGYPGGGYPGGGGYR	2	y7	90.6	38.2
815.356	509.247	Q02024	SGGGGGYPGGGYPGGGGYR	2	y5	90.6	38.2
815.356	536.21	Q02024	SGGGGGYPGGGYPGGGGYR	2	b7	90.6	38.2
676.864	998.494	K4CY74	LLQYGFNDAIAK	2	y9	80.5	33.2	*
676.864	835.431	K4CY74	LLQYGFNDAIAK	2	y8	80.5	33.2	*
676.864	778.409	K4CY74	LLQYGFNDAIAK	2	y7	80.5	33.2	*
688.867	776.415	K4CC89	SVVDTVGSPSSTLK	2	y8	81.3	33.7
688.867	632.361	K4CC89	SVVDTVGSPSSTLK	2	y6	81.3	33.7
688.867	401.203	K4CC89	SVVDTVGSPSSTLK	2	b4	81.3	33.7
807.441	900.479	K4C5F4	LVVETTANQDPLVSK	2	y8	90	37.9
807.441	658.377	K4C5F4	LVVETTANQDPLVSK	2	y6	90	37.9
807.441	543.35	K4C5F4	LVVETTANQDPLVSK	2	y5	90	37.9
408.235	744.425	Q07491	AGGLQLEK	2	y7	60.9	23.6
408.235	687.404	Q07491	AGGLQLEK	2	y6	60.9	23.6
408.235	517.298	Q07491	AGGLQLEK	2	y4	60.9	23.6
607.325	916.437	K4D331	AILENPNDVTK	2	y8	75.4	30.7	*
607.325	787.394	K4D331	AILENPNDVTK	2	y7	75.4	30.7	*
607.325	673.352	K4D331	AILENPNDVTK	2	y6	75.4	30.7	*
764.37	926.498	K4D2Z0	SPNSDTYVIFGEAK	2	y8	86.8	36.4
764.37	664.366	K4D2Z0	SPNSDTYVIFGEAK	2	y6	86.8	36.4
764.37	551.282	K4D2Z0	SPNSDTYVIFGEAK	2	y5	86.8	36.4
733.368	965.541	K4BT25	VDGNDALATYSAIR	2	y9	84.6	35.3	*
733.368	781.42	K4BT25	VDGNDALATYSAIR	2	y7	84.6	35.3	*
733.368	710.383	K4BT25	VDGNDALATYSAIR	2	y6	84.6	35.3	*
832.934	886.51	Q8GT67	DASTLQYLTQIQQR	2	y7	91.8	38.8
832.934	773.426	Q8GT67	DASTLQYLTQIQQR	2	y6	91.8	38.8
832.934	672.379	Q8GT67	DASTLQYLTQIQQR	2	y5	91.8	38.8
702.349	976.485	K4CP92	VDVNGDNAAPLYR	2	y9	82.3	34.1	*
702.349	619.356	K4CP92	VDVNGDNAAPLYR	2	y5	82.3	34.1	*
702.349	548.319	K4CP92	VDVNGDNAAPLYR	2	y4	82.3	34.1	*
639.353	930.514	Q7Y240	YALLVDDLEVK	2	y8	77.7	31.9	*
639.353	817.43	Q7Y240	YALLVDDLEVK	2	y7	77.7	31.9	*
639.353	718.362	Q7Y240	YALLVDDLEVK	2	y6	77.7	31.9	*
658.336	861.446	Q7M1K9	NPGSVNQDPIFK	2	y7	79.1	32.6
658.336	504.318	Q7M1K9	NPGSVNQDPIFK	2	y4	79.1	32.6
658.336	601.314	Q7M1K9	NPGSVNQDPIFK	2	y11+2	79.1	32.6
499.228	720.342	K4CWU2	GGYGGYPGGGR	2	y8	67.5	26.8	*
499.228	663.321	K4CWU2	GGYGGYPGGGR	2	y7	67.5	26.8	*
499.228	443.236	K4CWU2	GGYGGYPGGGR	2	y5	67.5	26.8	*
679.862	917.457	K4BVE2	SQLLLDADQVEK	2	y8	80.7	33.3
679.862	804.373	K4BVE2	SQLLLDADQVEK	2	y7	80.7	33.3
679.862	618.309	K4BVE2	SQLLLDADQVEK	2	y5	80.7	33.3
835.441	884.484	K4BQD6	AASSEGVALIVPDTSPR	2	y8	92	38.9	*
835.441	771.4	K4BQD6	AASSEGVALIVPDTSPR	2	y7	92	38.9	*
835.441	672.331	K4BQD6	AASSEGVALIVPDTSPR	2	y6	92	38.9	*
655.323	935.443	K4AYG1	FVQNTESTVER	2	y8	78.9	32.4	*
655.323	720.352	K4AYG1	FVQNTESTVER	2	y6	78.9	32.4	*
655.323	591.31	K4AYG1	FVQNTESTVER	2	y5	78.9	32.4	*
594.301	939.478	K4CVP1	FTLDSSNYIK	2	y8	74.4	30.3	*
594.301	826.394	K4CVP1	FTLDSSNYIK	2	y7	74.4	30.3	*
594.301	711.367	K4CVP1	FTLDSSNYIK	2	y6	74.4	30.3	*
766.901	773.477	K4BKZ5	DFGSPQQVAETLIK	2	y7	87	36.5	*
766.901	607.343	K4BKZ5	DFGSPQQVAETLIK	2	y11+2	87	36.5	*
766.901	563.827	K4BKZ5	DFGSPQQVAETLIK	2	y10+2	87	36.5	*
583.29	680.361	K4AVG6	ENLELAGYEK	2	y6	73.6	29.9	*
583.29	567.277	K4AVG6	ENLELAGYEK	2	y5	73.6	29.9	*
583.29	439.219	K4AVG6	ENLELAGYEK	2	y3	73.6	29.9	*
752.895	407.229	E2GLP6	AAGIPSAC[PPa]GVSIPYK	2	y3	86	36
752.895	596.805	E2GLP6	AAGIPSAC[PPa]GVSIPYK	2	y11+2	86	36
752.895	598.311	E2GLP6	AAGIPSAC[PPa]GVSIPYK	2	b13+2	86	36
508.293	803.426	P38547	LVIVGDGGTGK	2	y9	68.2	27.2	*
508.293	690.342	P38547	LVIVGDGGTGK	2	y8	68.2	27.2	*
508.293	591.273	P38547	LVIVGDGGTGK	2	y7	68.2	27.2	*
716.321	832.38	K4BZB7	GEDGQLGLGDAEDR	2	y8	83.3	34.6
716.321	662.274	K4BZB7	GEDGQLGLGDAEDR	2	y6	83.3	34.6
716.321	490.226	K4BZB7	GEDGQLGLGDAEDR	2	y4	83.3	34.6
692.875	916.473	Q4LDR0	VIQQNVENELAK	2	y8	81.6	33.8	*
692.875	703.362	Q4LDR0	VIQQNVENELAK	2	y6	81.6	33.8	*
692.875	586.799	Q4LDR0	VIQQNVENELAK	2	y10+2	81.6	33.8	*
550.819	874.463	P46301	LITPSVLSDR	2	y8	71.3	28.7	*
550.819	773.415	P46301	LITPSVLSDR	2	y7	71.3	28.7	*
550.819	437.735	P46301	LITPSVLSDR	2	y8+2	71.3	28.7	*
817.754	715.362	K4D9W7	LASVPSGGGGGVAVAVSGGGGAAAPAAEEK	3	y7	90.7	42.1
817.754	644.325	K4D9W7	LASVPSGGGGGVAVAVSGGGGAAAPAAEEK	3	y6	90.7	42.1
817.754	640.354	K4D9W7	LASVPSGGGGGVAVAVSGGGGAAAPAAEEK	3	b16+2	90.7	42.1
579.83	776.394	K4BZB1	GVLLYGPPGTGK	2	y8	73.4	29.7	*
579.83	613.33	K4BZB1	GVLLYGPPGTGK	2	y7	73.4	29.7	*
[truncated: 253 more rows]
