# Supplementary material for: Quantitative assay of targeted proteome in tomato trichome glandular cells using a large-scale selected reaction monitoring strategy
Source: Plant Methods. 2019 Apr 24;15:40. doi: 10.1186/s13007-019-0427-7 (PMC6480907; doi:10.1186/s13007-019-0427-7)
Supplement: Supplementary file 5 — Additional file 5: Table S3. Relative expression levels of targeted proteins in tomato trichome glandular cells (TGCs). The relative expression levels of target protein in each sample type (fruit, leaf, and calyx) was estimated based on the selected reaction monitoring (SRM) peak area of the corresponding peptide. Protein: targetedprotein name; Peptide: peptide sequence used for selected reaction monitoring (SRM) quantitative analysis. [file 13007_2019_427_MOESM5_ESM.xlsx]

## Sheet: Table S3
Table S3. Relative expression level of targeted proteins in tomato TGC
Protein	Peptide	Fruit 1	Fruit 2	Fruit 3	Fruit 4	Fruit 5	Leaf 1	Leaf 2	Leaf 3	Leaf 4	Leaf 5	Calyx 1	Calyx 2	Calyx 3	Calyx 4	Calyx 5
K4ASM0	ELEGIIDAR	33965187	49718027	48427823	21409511	39165229	21793209	16803279	12303080	21031579	16060079	27388555	40912337	37025602	22763826	34011720
K4ASM0	GLAEEDPNEPHGLK	2073060	843700	786441	1440376	620279	582202	607591	818058	536836	496480	476841	613038	519544	606923	670072
K4ASM0	GLDGIGDLLGK	3934279	9372470	21822826	2380169	14541294	3270234	2335886	1704176	3507347	1851072	2751126	9347243	7719160	2514224	12183394
K4CMI0	IRPPAHAADEEYVAK	10605296	8697924	7569532	7016523	12171523	1857540	1431644	933959	1040154	1876645	934765	1752915	2117695	797449	1674763
K4CMI0	VNTASIAPVSK	5860255	6537943	7996323	6728833	8748175	1780685	1716267	1092888	1313198	1747988	652679	1605546	1987079	845929	1436706
Q9FT17	DQEPLSAFER	751024	1311678	1678452	668070	1268289	110948	52046	87444	76740	112998	313366	678586	430978	206348	453954
K4B989	TPETFLGDPYR	6940598	13789697	15336296	7766955	10487688	2861676	2220370	1626564	1944623	2249824	4550253	4027960	5185596	969581	2717723
K4DFR1	FEDPAEGEDVLVGK	226679	506310	754515	298616	455555	201323	156540	136367	228229	124033	266194	597711	567902	200541	351725
K4DFR1	YSGALESFYEK	206807	469130	483224	194400	408649	131860	59107	73455	122285	103512	189396	438668	380555	100864	276714
K4D062	TNFTLHDGQLGK	851852	2270530	2718171	1193380	1800541	567021	439898	238982	406593	305783	572124	1562855	1475423	676014	1422260
K4D062	TNSVIGWK	19125164	44315201	33754467	18885418	34705372	12266302	5382840	3989549	5431848	4662973	11079214	20284303	19041987	7271469	14917532
K4D062	VTNFTLHDGQLGK	3153274	9360025	13681456	5591147	8564568	2141808	1670592	789708	1422663	1010282	2099033	7435007	7882299	2599968	5473926
K4B1S1	IINEPTAASLAYGFEK	270697	315397	768910	165407	543626	146264	130528	105605	177084	119056	176181	314812	302644	174323	299357
K4B1S1	NQADSVVYQTEK	231954	224947	218457	114128	219902	107717	96965	63747	100995	68829	126997	175683	161624	123274	149016
K4DAD5	LISEFENAR	467536	426270	424898	211605	330058	149565	116762	121697	85933	83097	255170	316789	237826	140541	285178
K4AV63	IVNDGVTVAR	551532	580668	493978	247229	473959	209792	152540	104558	207997	137654	441162	393305	501447	253059	434864
K4AV63	LADLVGVTLGPK	259813	459870	682330	134251	541493	122827	130327	153795	250257	146435	187156	488932	347546	272707	476640
K4BNH6	HLIEAADPQQK	9104741	18381605	11306352	4053197	12394023	8254058	4975703	2348500	5841697	6000716	10437611	8948636	7252035	3639461	9634439
K4BNH6	NIVHFGIHEGESVK	19730713	21924815	13325275	6371684	14197533	7200696	6292551	4314024	7094648	6771488	9181718	11354139	7210417	6032263	11477355
K4BNH6	VIEGDLLK	52483007	43673031	25914627	22911150	32709058	26101813	16290359	13985672	17538955	21577851	24127913	22232563	20294598	15908383	28871612
R9R6M9	ASQLAIDHEKDDILDK	2873856	3219391	2215095	1841326	2732370	60369	14425	14476	29136	47020	1227254	973241	878566	408745	1042037
R9R6M9	WDDYASVGYK	209994	216716	167140	106098	131817	12697	23531	14087	14211	23612	58369	90471	86333	30145	67171
K4B9P3	ALTTSEATK	48613	4049	90672	24198	74174	154222	248737	83133	194400	159736	122778	11710	131568	368230	393570
K4B9P3	EAVASAPDNSK	484085	9561	363480	160875	575072	744593	667438	257054	721350	919698	1705381	20576	347084	1500104	2543724
K4B8E7	ASHYFWDGFHPTEIPNK	1105443	2093228	3398356	548690	2651169	585213	511314	359457	603240	355442	1169343	3224253	1968451	1031831	2883922
K4B8E7	FIEPFATVK	446544	499701	3303902	344322	1486538	722608	1012369	999610	755186	596076	234461	1582725	1127039	1989915	2338220
K4B8E7	GVNYASGAAGIR	95932	176738	110258	211279	146804	67460	52168	42339	37466	34448	106137	123623	146248	79317	158729
K4CQV5	GILAADESTGTIGK	1645605	1800740	1655154	1254472	1998063	1091250	973059	577884	1156489	897970	1287144	1415593	1257519	1484330	1509185
K4CQV5	VAPEVIAEYTVR	5936644	7848989	11803256	3172108	10614215	2383009	1988162	1622243	2441114	2359071	4911153	6720398	5769753	3247298	7117288
K4BNT9	GEIGSVASWK	215029	123306	109881	136393	62633	256828	340894	262524	196337	228368	86616	102464	101142	207453	174445
K4BNT9	TNTQHLSTISPSR	230782	308716	377235	296557	336462	302361	245916	101878	213701	186206	334199	477210	340682	215605	481521
K4D9L5	ATAGDTHLGGEDFDNR	624274	685013	525723	290145	572476	255148	168766	149642	173585	182506	433073	524214	544830	194069	423906
K4D9L5	IINEPTAAAIAYGLDK	151374	171327	558892	72077	413575	85679	134381	109978	141039	123076	159716	348285	254919	200613	477032
K4C227	LLEQDNPDLGYDAAK	163545	154616	341770	185826	246585	93239	59476	32076	113052	77979	147169	269470	262954	112207	205360
K4C376	AASELSSHDPPIVLAK	155263	93929	147826	45872	154209	28921	45592	64157	49877	44897	72527	165508	108324	99810	156050
K4C376	SEPIPEVNDEPVK	441753	479765	282433	237105	457585	208826	165494	173806	211704	138675	353629	522201	401300	196327	481398
K4CHY3	GVTTIIGGGDSVAAVEK	1642967	2780419	2710209	1111975	2451732	898031	704626	494786	870048	717199	2076739	1949714	1852181	971277	2065874
K4CHY3	SFGSALDTTK	146706	339520	349338	204442	247071	163990	159904	122931	179884	135411	188588	376621	354505	308300	360551
K4CHY3	VDLNVPLDDNFK	1008074	2376662	2654417	702615	2262931	892815	431667	439060	788599	440288	1058084	1990097	2186929	439790	1744222
K4BTH6	DDVGQAAGLLR	458487	659119	941870	388727	916822	311222	196281	206229	189597	152330	204653	632854	484102	268056	352778
K4BTH6	DSVVLTGGPNYDVPLGR	488577	829426	1742754	695150	1588932	315178	246652	129320	362110	142976	250818	672685	524899	216110	365239
K4BK43	GWNDAQEQK	292897	21981	76763	50128	113904	151263	68842	29446	100464	249746	486497	110364	101527	90181	259654
K4CW40	LDLTAEELSEEK	107625	124991	117028	110445	158602	77338	60945	50742	75686	59877	125397	188270	151812	117336	117765
K4CW40	LSVQVSDVK	118996	184974	304500	146177	180080	181054	161820	186185	188959	143737	108574	264743	312616	304195	377968
P17786	IGGIGTVPVGR	3973949	4054254	3628600	2085145	2989165	1167013	680091	547738	842764	803045	3011329	2650353	2648577	844603	2184657
P17786	LPLQDVYK	131361	212065	299737	140840	244115	82440	75745	81703	103902	65723	151859	259826	274706	101653	192578
K4C1C9	ALPTYTPESPADATR	824881	1069164	1009652	515956	1039227	436290	368918	267439	405535	418875	903180	838749	722794	461240	675884
K4C1C9	VTTTIGFGSPNK	275094	275266	221376	166725	194827	251657	192090	150253	209068	139414	258666	229482	200701	176074	198750
K4BHR9	AGFAGDDAPR	788056	1607838	1183053	506257	1435038	824736	486174	273257	485535	498079	1073504	1168032	1302228	692417	1350559
K4BHR9	NYELPDGQVITIGAER	655340	1019946	1962920	579039	1587233	604258	445911	317748	608961	398321	917528	1828059	1303142	655171	1597496
K4DC13	GADGSEYITLR	619023	455499	465675	381932	601855	246455	217725	174881	333115	238260	417883	473250	431397	334935	404584
K4CGU8	ANLSDEEIVALTK	391816	684659	771961	178514	942837	213120	146921	106046	221235	134628	373330	460963	392606	212180	517630
P26300	VNQIGSVTESIEAVK	1067099	1957275	1650110	708371	1977086	440432	396340	243368	432236	312920	1096537	1184979	970252	468416	966661
K4BYG6	VPTADVSVVDLTVR	233462	434528	941914	356389	596771	142066	137179	83797	158463	102142	274420	598172	614129	131067	443401
K4BYG6	VVISAPSK	179379	471244	504984	446660	578528	179909	192388	117201	256153	190385	254715	343192	400922	398901	322952
K4CGL2	IECPNYDLIESGK	1293417	2117519	2964463	834225	2343577	622763	442459	331210	379077	418014	1256431	2149901	1853464	765715	1796657
K4CGL2	LFDYIQGK	460467	365375	320392	143795	168173	147335	81663	112546	71676	59653	229435	334277	256037	155908	266311
Q8GT30	AIDDAEGIVK	272318	456085	382286	261822	387323	156770	132584	92372	169731	139335	232410	268258	203535	195434	296568
Q8GT30	NIIIATGSDVK	100134	113473	97877	73539	85386	105294	86792	82659	101155	76169	87976	102420	117060	160127	188374
Q8GT30	VPFTSGLGLDK	159849	308732	589531	154237	315630	138746	114229	103347	148619	78862	199185	339277	220310	117758	338050
K4CPN9	GDLAVVVGR	194136	151388	129307	159668	97902	157995	19842	15805	20978	20354	99387	73077	116169	26587	108334
K4CPN9	GLISEIVSR	473552	796946	2411471	167284	1284306	237987	84549	162955	239339	120447	305890	566506	534619	89004	765645
E0Z1D0	ELVNLVVVGGDR	152097	317006	418236	155503	268328	75685	106684	54421	109473	45935	151878	248200	270944	84673	195015
K4ASU4	IVGEEHYETAQR	90701	141902	71526	34709	81650	45817	27204	15432	29209	56098	132551	81569	76479	44243	81192
B5M9E4	FEGLDAFR	3498330	8299972	17388805	5277744	7542968	3793427	1114190	1397775	1390059	1583939	3851210	7776785	6657719	1893726	10526092
B5M9E4	FGINFVDYK	107990	323579	501810	151147	271187	146990	50604	71502	107686	37311	98973	255731	320599	114795	543948
B5M9E4	GPSIVDTFVHTHPEK	296474	490078	1078785	570180	553585	244347	113872	129135	192575	160293	258635	648377	389595	202377	890233
P93767	SSLDAFSQIVK	444675	1189190	1833447	500904	1623180	438833	318687	216720	383836	252702	566995	960116	726519	276378	1229059
P93767	TAAAPIER	441342	92455	728975	430706	1075483	496214	373676	199220	409224	498371	763510	730263	796210	286917	810106
O49877	AVAHQPVSIALEAGGR	601400	1077073	1613370	552663	1027228	1030759	749476	836036	728341	403240	844505	1924276	1485816	1032321	1264661
O49877	DSLPESIDWR	2235966	4186860	8658537	2481664	6889580	3427922	2559117	2196462	2806836	2084767	3225939	6736478	5538445	2989358	5547554
O49877	IDSYEDVPVNNEK	3289254	5589392	4632648	2753156	4802423	5044114	3279502	2687006	4146996	3081078	4615084	6935030	6506174	4609810	5486671
K4D601	GGTLISYEGK	64137	76804	66857	47587	61960	26370	18662	22150	10641	15209	30958	47333	46959	34950	69060
K4D601	SAVAGLNQISENEK	120274	156365	181446	94742	167811	62750	48531	33542	60422	67462	115642	150186	160945	87800	168018
K4BX34	GILAIDESNATAGK	609533	881143	771563	390814	1099940	438422	455298	381435	495881	315612	596422	820917	760244	713339	782594
K4BX34	LASIGLDNTEANR	251243	199870	137913	164113	109374	127177	143590	61838	97971	89232	190379	156326	162843	124818	148206
A0RZC9	YFQAPAPAR	187408	235068	213529	166160	189271	92596	78681	91314	84727	74568	205380	199085	187752	36864	182077
Q9SE30	APFLPSDPYER	8407331	10686036	14106453	4382691	10990216	3917283	2496974	1991101	2579728	2361550	5645654	7513006	5863396	3414975	7223928
Q9SE30	FWADYIDK	888214	1112721	2292147	361453	1628581	433358	336911	215540	308823	229552	452401	910570	782242	450509	1234211
Q8GZR6	DLATVDSILLR	69181	110672	218684	35857	146055	53424	52585	27467	89711	42848	72901	237845	175628	69037	237889
Q8GZR6	IADAGADIVR	183960	136407	109321	99468	127822	100575	92408	61237	83333	90724	180194	237178	191319	97905	225459
K4B438	AVVQVFEGTSGIDNK	447051	817906	1231936	392688	921494	334872	277823	187844	368704	246781	585687	891327	821627	347700	906805
K4B438	DISGSSINPSER	606472	758572	635136	418448	590309	315457	291486	208960	182734	179425	461081	699664	758071	332881	514824
K4B438	TVSGVAGPLVILDK	125611	212358	805169	156878	464903	208600	254502	164342	246179	146095	129766	566586	532065	278895	702600
K4AW95	FGGAIDDAAR	64472	113924	51686	52887	58111	17725	19101	8386	21140	18146	46383	47311	49457	23254	41033
K4AW95	VAAIIAEGVPESDAK	507157	822869	781353	339408	663343	163232	197408	86245	192485	154460	502223	608752	747125	297880	585048
D0VNY3	VVEDVLIK	360335	297628	213939	236422	248873	190156	135158	116665	80308	83086	215162	299480	237555	149945	197003
D0VNY3	YAVSEGFDPDVDLVK	343572	391355	502504	91272	514954	183311	205874	106717	119224	109781	209500	439555	319711	152918	314193
K4CHI8	IFGSLPPGLK	430230	953716	2402227	386148	1379583	513301	105431	235520	244104	260115	334420	676675	447298	132920	953102
K4CHI8	LTGTIPESFGR	359704	1509976	1649646	527027	678212	772408	103306	162232	145150	284991	179811	747680	828637	147811	943985
K4CHI8	NLLEFDISK	483881	1571620	3037976	581154	1842815	628116	135051	244955	235007	248282	433973	1076959	839679	159498	1606098
K4AYT8	GLVGEIISR	860918	1673520	3532404	501684	2132798	363833	364900	261918	349600	229811	885313	1922507	1316700	552903	1567017
K4AYT8	IIGATNPLESAAGTIR	525041	1036943	1565182	429656	1191373	244723	262864	126893	211920	163440	512407	1042739	952884	250713	668438
Q9LLA9	SNTASLLPALQK	154725	292718	558505	114415	367395	142263	86797	117231	94058	71688	99089	249858	239351	90522	314244
Q9LLA9	VGVNPENLSFESVK	752219	1719151	2294452	678360	2034309	771684	559686	412523	719559	579776	856087	1442617	1306677	575698	1475030
K4BKV8	GVGPYTGVGDGR	686533	872838	905330	457943	874905	728577	473395	611153	859893	703948	946683	1575734	1348492	857593	923914
Q8GZD8	EVVAASEVSGEK	485953	645246	526707	351021	497310	257433	98593	85811	219778	163854	406645	486661	413395	301231	480569
Q8GZD8	LSGLLSEASSEEDFSGK	275116	502250	544415	173383	427296	160614	109180	94646	140321	124841	356785	296733	300342	154719	312916
Q8GZD8	SLDILGLGTGPEIEK	335474	691388	1050211	226722	980277	185044	148986	83099	253772	167687	354925	722003	601355	205453	650242
K4BRG8	DSQEALAPLVEVALK	84052	119800	361932	99880	260158	49813	57385	34270	67390	39407	83974	291034	249467	113080	152140
K4BRG8	LSGTGSEGATIR	71334	147720	109346	34377	85571	44706	18138	16711	23903	34485	67982	67429	75449	27350	73335
P27065	DTDILAAFR	146531	184996	419520	35409	201729	36466	78359	66590	67211	48947	97141	160851	123960	71472	106924
K4ATJ4	AVEVADLQSK	395888	442731	688390	371538	536404	345589	203109	244168	232882	191625	271914	518550	456985	344515	622513
K4BJT6	FTPVDANENIVR	627308	2065857	2259521	972796	1390821	274008	201994	187624	246858	283171	590361	979385	1026687	265275	847049
K4BJT6	GSQYFIVPVSGR	284253	1062578	1554498	321132	914202	190783	141459	164687	204374	158262	263535	431320	440345	221968	508552
K4CQW8	EIDDADQLVEALK	205803	302543	759378	200787	460785	141573	96222	108598	176143	128894	297924	334519	350453	167985	334104
K4CQW8	IVGAFLESGSPEENK	322494	577419	567017	225353	542374	191864	164118	143971	180169	177190	369115	358571	272849	280892	354160
Q9FR51	AFQDLDGPEYR	365935	610513	258433	344610	197071	242161	79570	58525	133910	171768	266864	192167	269437	85181	213435
Q9FR51	YLNGGTTAELLLDK	415426	856866	962356	281495	539959	318930	152243	163470	172796	202325	302177	689947	575012	180359	811459
Q00321	AAAVSPADDELAK	502380	740712	489047	284019	409750	243353	121545	141494	192445	189490	404290	491521	614177	262567	344662
K4CHY4	FATGTEAIAK	92630	86500	79294	53826	73275	47114	20749	37059	44282	30557	58151	91315	80419	44135	92472
K4CHY4	SVGDLSSSDLK	282556	236288	257868	189267	279367	199775	166249	144139	165550	111455	207799	300904	230204	192939	203588
K4B276	FPFLLVDR	74586	165896	587458	137990	267699	40268	39523	20795	56979	17616	45443	223894	183905	23041	130588
K4B276	IETPIELR	136157	166442	317745	128992	170015	90564	64112	48192	55282	58765	149653	158899	167738	48932	71647
K4B276	VIEYNPGVSAVAIK	96278	197382	352726	172401	255873	156746	116881	55816	71701	92218	153260	238091	193268	106604	167007
K4B9T4	DPDGYLFEIIQR	408431	894549	1640614	432207	1635865	200211	175426	90235	247015	90413	300534	1119251	921151	191643	777395
K4B9T4	VVNLAIQELGGK	162727	272253	600311	116046	345011	152862	127900	144276	136386	104870	178556	214455	223769	183658	393035
K4D389	AYNVLIPDQGIALR	1751007	1989858	3798440	890850	3850060	807560	791516	621459	862592	399681	1313254	2936031	2100872	802943	2562926
K4D389	SGGLGDLNYPLISDVTK	345919	585467	1116193	269368	946231	249886	232459	132298	236997	211687	323873	809901	561056	335932	648394
Q2MIB5	IAQIPVSEAYLGR	329793	459877	508983	105710	343050	245922	233408	128161	183663	143343	451406	286037	384414	186502	345775
Q2MIB5	IVNTGTVLQVGDGIAR	231462	343681	303223	66812	252897	115259	80802	62758	138458	132602	411412	257897	185091	82067	161302
Q2MIB5	LIESAAPGIISR	104588	79090	71846	36376	66201	56476	38405	46430	50987	29017	148862	118347	83070	30082	91337
K4B1K8	VTTPDDLLLAER	799001	1238075	1865531	464529	2192952	723751	577938	478230	464825	389609	637169	1518410	855279	696417	1161249
K4CCD4	LPESLSGQEFVEK	189307	359041	286785	140908	246146	69780	74274	56953	67200	54001	128659	214006	122835	71690	129817
K4DF00	AIDLIDEAGSR	79400	144175	124059	33138	200982	37094	43819	17719	50463	30869	82605	142069	119013	72341	101454
K4DF00	IIGQDEAVK	68186	128049	80428	35210	101118	73209	46200	18187	36998	49516	104880	85110	90864	46621	98475
K4DF00	TAIAEGLAQR	112857	134269	151337	71666	87103	50096	36779	35768	32949	29076	108075	126906	127731	72621	105953
P29795	ENTDFLPYNGDGFK	374206	543572	446475	188822	635006	105140	80594	73841	193590	188873	364735	233815	355410	175342	353400
P29795	EVEYPGQVLR	1472223	1148936	728086	492888	1209319	359841	292786	219646	262750	303390	651440	652389	754609	255689	459367
P29795	SITDYGSPEEFLSK	982964	1107649	1316979	310569	1475685	255755	208525	176948	258593	261769	489710	658967	610811	266266	622110
K4CP59	GQTWTINAPPGTK	1478131	5544285	4289997	2274023	3077049	1625225	760279	1010862	1278011	1027926	1094582	2190049	2460128	589492	984009
K4CP59	TGCNFDASGK	200319	326474	724484	319224	556627	333392	158935	117690	308888	351374	232175	413404	554138	94569	210345
K4D7X4	AAELTSLLESR	489662	908471	1512827	285740	1255645	521565	355151	352392	354156	300919	578702	876004	689362	405438	1269047
K4D7X4	VVDGLGVPIDGR	1673358	2190625	1972484	1046508	2583918	1292999	812055	834527	967652	706470	1510149	2049608	1394217	1290464	1971327
P35057	IFLENVIR	130563	965773	2660401	402076	963501	244227	233310	182446	291735	131602	321553	879485	758953	121590	572524
P35057	ISGLIYEETR	56903	343153	314204	165004	91896	78608	84229	51699	105968	53293	77128	221406	204905	52585	80240
K4DBV1	LSPPLPDYVEPAK	856152	1360012	2193318	669620	2007866	626635	414555	301239	464818	379702	818680	1158030	827829	564865	1230408
K4Q1Y8	AADVGADLVGK	81565	185768	175625	198565	166941	101300	74393	39900	78909	54298	115653	304902	241174	134855	195545
K4Q1Y8	AAVIGDTVGDPLK	252873	520252	550790	419710	689477	213121	219164	148499	149319	134387	242383	523861	292687	280530	489059
Q53Z32	ELISNSSDALDK	701235	811447	702270	413368	804310	240204	192661	126451	267262	206382	559620	590029	666843	283112	621085
Q53Z32	GIVDSEDLPLNISR	517638	874415	883039	288191	1110222	281451	172027	150961	247085	187013	560220	674251	550322	223004	710836
K4C1Q5	GSQYGVQLESAIR	123473	110259	110872	75628	85675	68091	53604	34752	52005	39030	173899	256241	186134	89694	227127
K4C1Q5	IVEFFQSK	501050	383964	330112	152944	549017	148197	134714	81801	116881	112757	562383	511503	335968	246802	678071
K4C1Q5	LAEVDKYEEEEEEALEK	752351	626442	520160	204490	648791	156435	112633	118908	139042	120856	817494	719410	469220	260105	886041
K4C6K7	FDNSYFK	111763	96756	105613	39752	77445	52360	31214	50711	31234	33654	53948	64802	60095	69948	90323
K4C6K7	SVASDPDQLK	96137	270611	143406	73674	198227	67492	36833	27942	54589	49077	133591	161437	169313	85893	128457
K4C6K7	YAVDQDAFFK	395542	518836	581561	251943	724494	167948	152848	170160	156048	132838	297442	486066	420658	227094	471665
K4BVU7	AEDTSVPVEK	139684	336789	421492	183131	414890	217849	181672	68196	208727	139731	249299	762931	496376	353528	334326
K4BVU7	ASVEETVGTNVEATDR	381853	771662	1389241	665902	956774	447104	523716	247383	629094	358572	948411	1531404	1350228	528560	904023
K4BVU7	VNVSEEVEPK	45438	52083	114131	80040	94220	35707	33673	41607	43123	30970	54830	160165	103361	53893	74933
K4CH96	TITLEVESSDTIDNVK	816002	1604809	2202099	992552	2874458	683251	482311	400241	665099	440388	1106738	2431217	2246236	937602	2192944
K4CH96	TLADYNIQK	774260	1499493	1903131	1582662	1532804	391134	336220	271184	340185	226991	788598	1987866	1972864	596848	1233166
Q6QDC5	SDGIMTADAEIWNGR	138509	226056	552436	200351	462597	56766	137392	38784	39673	40173	139458	967342	771909	198411	419338
K4BJU1	DQPLDVLFEEIK	1936819	1789692	1600673	344553	2055507	108641	132743	60386	155802	121043	1405564	1351794	819862	329873	1211634
Q40143	DGIVSPVK	741156	793500	688242	777100	849521	787616	772752	436397	974442	618628	887820	684469	743774	718221	783913
Q40143	FNGGLDTEEAYPYTGK	249579	322736	356923	193093	345598	357371	340427	195888	261214	304659	263889	590986	468530	271158	428865
K4AYE4	LGNEASISQTIPVK	70753	215987	269044	137094	114572	84319	51513	59019	59824	73281	97043	167903	213355	37149	164986
K4AYE4	TCAQEEVLR	486864	1479358	737103	525156	525120	459212	110525	104914	212943	250715	491683	554281	762809	165228	575452
K4C0U7	IIEGDILEYYK	520683	1144469	2382174	447108	1787475	736533	580348	392274	786000	461103	989426	1425961	1207042	622683	1441852
K4C0U7	LVSEIEIK	416591	487928	357298	232887	288947	562070	745879	651927	573455	527642	865540	665398	432613	657611	675781
K4C0U7	VEEIDEENK	24908	18691	78769	23764	58569	77613	52131	17697	53630	55988	67336	119062	86136	57315	57846
K4C455	ALIAAEYTGVK	633351	842954	751403	231904	692412	199119	80860	162557	132373	147479	401627	460062	347413	196808	480078
R9R6P8	CPNPDLLIR	881398	631268	417686	267977	462627	89909	25969	39122	16580	44208	708025	370022	319900	274748	678818
R9R6P8	NLFDQELESK	1142697	886003	494829	311793	576979	15017	41221	30474	18543	12144	650092	417632	255298	203418	488392
Q40140	DTAFVLTPEQYILK	743653	1172494	1878089	384188	1638594	190549	184642	150624	268097	231047	724171	1029579	870966	348303	1057874
Q40140	EGGELVFGGVDPK	1677807	2008767	2571093	596818	2006053	368201	256941	200371	258055	376733	1160450	1055135	862861	451003	1132647
Q40140	VLEYVNQLCEK	396144	505328	758381	252907	487761	145590	131520	61676	153090	157483	392803	381107	351310	235747	438729
K4CBX4	SPPFPGQESLQR	529662	538646	274720	124395	215673	68946	70802	57642	71763	60700	651352	340577	352613	135064	335034
K4CIG0	SSAGGFLGDLVK	862614	907975	1622153	252207	1369178	292055	220674	162405	341268	181685	433625	837227	675834	346283	896412
K4CB11	DAVTEVVR	337270	157686	122988	162445	131763	65765	44801	41829	39878	55392	155336	83227	72661	43767	105303
K4CB11	FLVSDSFPGNER	384448	404301	395787	168388	474675	155572	76539	66538	90637	98431	313283	256298	202820	153162	390230
K4CB11	SGDLVSYTAEEGVR	287509	258728	291395	156327	352183	132594	137288	103595	121047	138658	275457	293979	275020	201075	268532
K4B3H9	NITVNEAQSR	52640	131594	113620	52508	88028	49741	30566	27870	62005	57693	73162	157090	167980	51897	124342
K4CF87	TFELTPQQYVLK	72544	86805	157849	41978	187172	33638	27161	30437	52641	49631	73602	138598	145129	84547	273598
K4CF87	TILDLLESK	260999	363801	1470838	191623	1418608	63225	98939	52670	142433	73919	263669	598839	397195	318459	908145
K4CFD4	ILLESAIR	125857	143847	151402	65312	160190	55011	23999	45064	31875	19567	85328	132293	82279	54231	97068
K4CFD4	TSLAPGSGVVTK	433705	580923	395650	184303	372366	143012	94474	84965	112656	113199	203855	272921	272521	87571	202305
C6K8M2	ESELIEENSLGVR	1193023	1739874	1295706	799798	1306857	615534	673718	552633	677183	672161	1034470	1723540	1400173	644054	1056384
C6K8M2	LVVDNFLFK	566884	889234	1610010	340463	1828836	295876	343673	210430	365436	225969	449429	1083419	800952	377549	762403
P21568	FNDENFVK	559073	313783	236239	210044	235522	154678	121508	102472	112512	150519	259317	281975	241732	191970	278805
P21568	VVMELFADTTPK	1453363	2107409	2552106	515655	2119262	816329	534677	434615	647538	605135	1688819	1990343	1506195	418736	1925019
Q40129	YFVLPSLR	90243	66072	222789	54235	235539	56962	104822	42324	66117	26925	106534	275883	197363	144479	351180
K4DAA0	VSVVPSAAALVIK	496065	520948	3893049	284409	13624887	285504	288171	273964	310972	257429	262984	399208	399439	383785	743948
K4DAA0	VTGGEVGAASSLAPK	164515	219513	141183	139861	163792	154044	116282	72744	130808	107818	224085	205663	232823	161269	178808
K4B3G5	ATIGADFLTK	88355	143066	307767	67254	145890	123995	106810	81773	131029	56784	67910	184461	90959	64148	215814
K4BLA1	IQNAGTEVVEAK	75497	92443	56442	29156	73161	44848	43680	24926	33584	41462	60235	67301	60137	29947	58653
K4BWJ9	LNNVNLLDESR	218783	356737	370186	189238	226663	141589	82957	64385	105938	84033	156907	225068	288671	100355	180477
K4AXM7	VLNVEEAPSDFK	1074550	1135033	1240652	657364	1290440	600357	410630	307259	568289	343460	961846	762303	800530	397471	708885
Q7XZS6	DIQGNEVPLSNYR	1000843	1779944	1403601	405842	1211187	565395	349272	236335	501376	326133	541096	649308	915789	455396	790222
Q7XZS6	IDVNGDNAAPLYK	353348	350088	281036	207178	215798	104953	84402	65006	106807	105478	190240	108392	177911	122133	178885
Q7XZS6	TPPLQFEK	2053685	1969363	1320502	971504	1610756	860728	737525	508011	781202	700411	1212309	1197399	985813	782047	1170927
K4BW97	AFEPILLLGR	61158	105566	213074	44990	170101	24622	34055	10470	29111	13551	43835	135571	100117	30600	146611
K4BKH5	LILDDVFEQK	106291	306424	536011	171740	498956	145688	83971	75061	129244	48125	126323	410120	327195	74513	466087
A0FKE6	FLDAFSPR	202650	216950	515034	78943	219682	70226	48083	41901	17879	37119	97479	112290	153410	69460	129050
A0FKE6	VYDVAYETPLQK	543389	613636	430594	197688	429198	244376	163579	129980	128553	138641	364764	314863	313958	232630	320243
K4C261	NAVFGDSSALAPGGVR	440568	623577	681612	345928	673262	340547	211206	105652	172678	121705	446942	545247	603088	226016	631479
E0YCS8	IGISADEVAR	182289	253908	262274	146979	228318	115748	126627	82690	82410	73813	102525	192083	235681	136832	202016
E0YCS8	SGDALALTELSLK	22976	46683	159889	18582	78983	48754	42443	43966	42404	23286	44073	78234	56210	51066	97449
K4BDP2	VQTQPGFAR	43155	154341	56983	30011	42696	60184	13974	33261	25368	34115	58968	56770	58400	40428	53846
Q7YK44	AYVDNLNK	38264	160197	212661	58989	116254	114403	125550	103125	149577	90993	65540	330871	233628	297347	308581
Q7YK44	DFGSYDTFVK	109981	199810	519614	171229	301532	136007	85413	122910	104657	54735	117795	487053	416807	211985	397687
Q7YK44	QIDGTELDGK	237878	499914	531495	188016	445798	289392	202745	247907	381346	235435	459337	888437	800907	673832	743394
P07369	FGEAVWFK	76390	193292	593121	43665	353856	35040	34146	36125	57164	48768	61897	275271	276544	57426	341901
B1Q3F1	YFEVELK	223144	399944	508288	164497	446379	122184	106907	83347	118235	110680	204821	448626	304178	295139	338241
K4C235	QDIVVVEVPK	995039	711754	464962	111910	467100	246333	183157	137712	268540	151364	1681451	1242519	1114014	588939	1485602
K4C2D6	VGSSEAALLAK	51442	66030	50395	31005	45101	30397	16816	22235	21571	11815	33264	43523	60929	27357	43588
Q3I5C4	AELAHGANNGLDIALR	502956	730672	1237637	306558	654481	243224	122064	123368	142954	150626	322781	482218	434593	108726	400715
Q3I5C4	EGLLQLPSDK	5472742	6399857	8546379	2437874	6487560	1903162	1790182	1501446	1796805	1394432	3526901	4007530	2951080	2509100	3457307
Q05540	GQNPQVEDR	39584	7956	33005	12437	25539	401591	361276	194526	488010	438984	71941	4636	17065	128089	262293
K4C3T2	GNQLLPNDPK	139806	139003	133791	135996	143273	110204	53554	58133	89094	50091	125021	136826	126445	66781	101436
K4C3T2	LLDVYESR	1019972	939108	939233	662682	970750	758648	560867	427011	521180	452747	769584	832971	912419	845503	1086127
Q9FVH1	IGTPEALDLR	44097	82689	112100	71240	168398	29784	17601	17584	28446	22479	109827	99618	93513	71713	94629
Q9FVH1	LADDTEGTVEAAK	70742	103843	70391	39329	69890	45459	26674	27660	29798	30508	82424	85354	95697	52195	67546
O24030	ALLEVVESGGK	482850	575500	494955	213829	427955	178166	183963	166654	164776	160710	443027	497756	353871	282220	471251
K4BDZ7	TTYDYLEGR	221642	235135	207609	149015	244811	163542	108615	88808	124029	100253	122825	222014	175003	140949	199891
Q40151	TTPSYVAFTDTER	557872	833108	745781	284219	664953	293468	164397	105434	104959	197361	453343	500588	451176	180334	353448
K4AXC0	SELQELIPEQQDR	209481	494345	806152	301001	499555	179813	99074	136045	151021	90448	279107	397406	503980	161036	286599
K4CRB9	VGGADDVYIGDIR	688821	964027	949959	387454	935722	291791	310487	215782	228183	201547	546887	706210	546473	265925	630302
O81536	YGGDEVDLR	268733	260468	247401	161705	292958	55531	52099	43602	64297	59522	145829	168895	154131	172823	165899
K4C5G0	EVIAVNQDPLGVQGR	384761	685677	1332124	445554	998643	306602	280064	132622	269028	220165	446738	619720	793426	424385	632330
K4BX20	ITDEFTGAGAVGK	209329	225797	170492	104354	154029	190466	114185	63047	86118	106446	191865	180771	213324	138529	239086
K4C273	LLLIGDSGVGK	208370	358493	548044	148352	428379	163585	122621	112030	89933	102678	275325	259223	233197	138930	378574
K4CME9	IQSLESNIEETAR	77219	179964	148369	71835	158581	50958	56216	46744	56606	55323	163184	165090	149978	50546	122349
K4CAR4	AGLQFPVGR	1022433	1911943	2120255	725418	1591356	503451	575360	707841	579937	297201	791739	1718123	1340747	620851	1537862
K4B117	AGALGDSVTVTR	237845	209666	250611	197471	220967	138160	83158	68223	108891	68649	145107	288385	257158	125621	199719
K4B117	ITVTSDSTFSK	89792	105491	74822	78180	83594	44292	24849	27104	30985	17583	76113	83739	94423	47148	68839
K4BPK4	AILGESNEFVGDK	421722	529631	388248	237636	441511	136405	126872	36254	83606	136312	349279	355011	285828	151964	204512
K4ASQ6	VSQIDITPYPIK	1316128	2416381	2929377	1081810	3384362	990605	706312	479460	688394	667325	1827655	1937064	1595637	727443	2271660
Q2MIA5	AAEDPEFETFYTK	174140	425590	323667	137575	308789	108565	51763	90699	91668	67479	302270	273280	166049	150209	250819
Q2MIA5	NILLNEGIR	155482	238600	152437	70421	201423	56689	100495	97206	62700	63561	130119	179095	192487	111051	157060
K4DCS5	FIINDSVLFK	467576	1454864	1920419	640393	1624897	533572	366718	301241	752231	343884	500910	1512340	1237875	451850	1524958
K4ASX2	ASSEVPLVGNK	119519	150133	181997	136332	235195	110779	128134	88064	97287	76193	114216	216673	303720	202348	212914
K4ASX2	TGGLGDLNYPLISDVTK	285116	769826	1124858	391385	1162407	332547	240005	206275	337836	178320	411498	1060844	837763	300148	896598
Q672Q3	GNLDIFSGK	2703322	2647256	2932879	1134871	2920947	402948	133525	412792	219326	343401	1788011	3400265	1923068	1287031	2592022
Q672Q3	GPCVNGPICK	884081	1620717	1024202	719522	1330363	153629	120564	158101	155729	229263	1227186	1233212	887343	806397	1359491
K4CG62	VLEQLSGQSPVFSK	226064	389125	368976	201839	451694	122541	135254	87997	137232	133041	341386	305837	320759	141373	258226
K4AYA3	LLREPINF	148137	240385	438416	92654	423105	118615	87756	81366	95018	51551	149263	249106	127055	92040	336177
K4AYA3	VESELLDLIAASK	68754	151220	247137	69731	249688	67173	45283	23503	75429	28061	80680	164975	173856	68418	223247
P32045	VTNTGTGTQETVR	18059	58849	71614	15563	43543	14724	9708	7640	17984	11224	20258	30466	28541	12871	21779
K4B111	EGSADPTFLYIAPGLK	316985	328285	489966	161072	583837	158564	111812	79542	217341	105778	247674	401135	391968	142542	489899
K4B111	VVDIVDTFR	284537	434114	834107	185162	628787	159082	149301	138162	227082	132969	287761	631460	522114	206295	648162
K4BAG0	LLSYDPSTK	154667	215573	179836	94159	106543	98540	73156	55836	57780	84313	163921	141152	170329	68386	168433
K4BAG0	VLTEEAEGLK	395600	379397	360161	292752	350062	203062	142937	106238	150350	204972	368975	458030	459447	245368	330617
K4BNR2	FTQANSEVSALLGR	182262	546592	462822	124226	425367	209093	140395	64924	112338	67718	209058	216342	327130	91294	289808
K4BNR2	IGLFGGAGVGK	199221	313355	632285	132297	434624	347989	166877	158629	201618	148583	304592	396268	289083	255809	459329
K4C975	FAQENIAPYAEK	222642	286845	290186	169213	266452	290467	195932	135380	205729	183277	201814	189993	268171	168228	168528
K4DC02	ASEIEVGVVR	134692	92219	69770	112449	94138	68870	43694	37795	43999	61178	96487	64562	76876	44195	102075
K4BMF3	LGEDASIK	113362	183832	109331	109936	126593	166188	44982	38285	51856	61662	133091	94480	99216	36162	146233
K4B0D3	FVVVVDDSK	661898	532435	595805	352404	830315	481923	383927	244591	367650	268839	470844	652515	507392	597002	670759
K4B0D3	SAPVPSPLTQDELK	392952	416117	360951	205645	563080	234564	164008	73164	241228	209520	346668	354209	389425	369019	379034
K4CU43	GTGSVVAVDQDPK	182326	167433	89230	43147	104646	49732	27419	27241	39203	33308	140666	114265	114634	82061	140804
K4D7W0	LANSVDLGTLRDPQQDAER	165375	266047	213180	114027	187853	99498	49097	48808	39864	43055	124113	178084	89989	68505	160546
K4CXY8	ENLLNSVADVSPDGK	172691	163564	318328	71615	167498	111328	40277	22015	72470	72824	102246	127202	144129	109387	131858
K4C8T4	HTPGTFTNQLQTSYSEPR	55854	83409	53766	16234	42632	37228	15045	28773	18586	19620	44399	58386	31307	24086	36561
K4CJ99	IPLNLVYDDIR	371559	771383	1174697	375594	1323819	326507	236836	189423	268805	194083	351313	780569	733028	178882	855294
Q4VDN8	VLLTLEEK	470913	450993	309005	136810	388123	124081	75348	92441	96324	106123	192810	305559	184823	220201	230774
K4C2W4	EAIIEFIEK	587483	679536	1371690	205833	1751836	281718	312830	184331	370893	259717	581651	1106627	783718	526685	1440836
K4C2W4	LDATANDIPK	142552	112185	125345	100420	138404	99702	57193	52435	94167	59825	153205	231697	209830	153173	175484
K4C8R3	LLQSIPLGR	230385	124132	179737	90820	102010	115087	109423	92165	63296	45392	92091	97122	70542	52658	127018
K4B831	NAETGFVWLK	302191	505589	830334	176073	912143	125303	127027	80925	117245	108148	215014	470797	330762	181763	477074
Q672Q6	VGPPPPPSGGLPGTLNSDEAR	217494	217853	210217	135433	214846	64302	57551	37072	67119	50566	177606	158556	187529	59714	132076
K4BN60	SETQGLFSADSIER	112820	159360	176705	112931	196348	73959	43921	74545	71513	76062	128148	197985	144863	114661	177993
Q9XGI9	VLLTLDGSNPVK	845414	1042053	1505062	350751	1529187	314184	277707	156460	243056	185538	621950	626048	555998	377954	741180
Q6T2D2	GFGAQGGLTER	133114	78577	122242	64715	125182	35130	31051	27375	42346	28124	81369	109300	92209	39345	64594
K4CRS9	NLAGDIIGTR	102304	196769	201193	41851	140154	35503	30315	7984	21592	30781	101226	186134	120326	71805	121002
K4C247	LGPQLAVIEPIKY	165229	241876	335628	125976	454589	65587	85074	88985	130966	65610	209008	255445	283864	134540	255358
K4AS92	NAPGIVVVDDR	578891	321693	301065	248352	330849	385832	383423	252152	371119	301947	370830	310529	365622	540201	602699
K4DAV2	AFDDVNSQLQTK	179789	206957	173184	103975	182153	134427	131656	68292	117847	110695	159327	172278	171451	125334	178675
K4DAS6	TYISGDQLTK	367801	350553	301633	223945	252570	127326	103209	132993	123581	147341	227626	267392	230917	208858	230671
K4DHU7	VELLQLYAR	61828	88274	133997	31497	177454	54156	72206	37995	90391	33577	71394	99259	97856	114906	176548
K4CXX8	NIEIGIIGNDK	171941	116311	279340	83246	247308	91449	86708	68374	77138	83930	145813	242864	153140	115131	184671
K4BXC7	AAGITPAPSK	37245	32097	54762	22000	58401	36503	24993	14040	17854	33864	57999	42212	37957	6921	55099
Q2QJT5	TTYEETTYEDSEK	355673	603747	564748	278030	620093	391427	206906	162238	290520	341191	472958	565083	521180	336375	463832
K4DA71	ITEEGVTISQPYSLK	113302	192886	255876	79162	122234	63243	56473	60533	141148	53845	117823	207465	164591	72017	154956
K4D4T0	ILEEVAIIPSK	215120	181579	396034	60277	205215	45207	52057	41524	34339	28038	96042	165816	118982	74894	237478
K4BKN2	IEEEAIELANDTK	216776	336285	339109	133674	349413	110404	69991	24353	138035	60416	235214	311313	290212	123976	196963
K4BW05	ALEETLVDAVESYK	264629	447466	429552	131720	523526	114289	132154	41623	114323	108299	263358	308245	268143	132700	272913
K4BJT7	IEDGIVTTGGIK	215633	676181	1236531	599322	431553	109445	84779	59448	67910	59400	111255	334326	506859	122362	280698
K4D5I1	LIGSAATGDSK	106874	87625	175451	52721	206928	124407	51792	29083	69160	79246	193975	185444	214820	74180	171925
K4CNW2	IALESPAGAAR	47748	88843	64072	15025	76646	69988	47307	28249	53710	32918	60593	136050	57282	79774	63008
K4CYV4	AIGVDGFGASAPADK	191013	270910	254503	82771	219320	176149	104420	130934	187254	141331	309061	237836	270615	215927	135757
K4DHT1	VVSVDATGDGVK	99454	171179	114275	82261	141950	57277	47234	31409	60102	40587	93313	134806	121628	60262	115193
Q96575	VGADKSVINR	2459470	2687566	2002804	822838	1534994	1048492	789163	375396	661212	944429	2755477	2495104	2382237	1507380	3283364
P14278	VGGGPLGEGLDK	66236	166024	96090	53078	74218	38769	21391	18436	14449	32613	90173	114836	190210	16411	110609
K4BJV9	LIGATNPLNAEPGTIR	128977	171507	330518	104800	309816	86988	82286	62904	63932	61520	123076	194332	224323	93068	225323
Q42896	EAGALLSYDPNLR	393680	591500	535140	225765	557533	73654	48741	42612	72097	90809	302698	276486	235041	103628	221277
Q42896	IVDDQTILEDEAR	1014966	1312705	1284683	673054	1403935	192415	214777	146732	216412	248472	713255	696956	707479	275280	545254
K4ATR9	TIFSFVVPDQK	228466	661973	1072718	389852	880009	238249	116530	104185	189392	135237	241378	526228	391468	348038	646987
K4DBY8	LATGEPLR	133376	107075	145339	328195	249260	282610	435001	646491	348012	287606	135488	95541	164867	906550	561130
Q9XHH3	APGVQTPVIVR	130785	195203	158280	70638	139069	56767	43803	22578	42469	28566	70662	115577	100908	28681	39018
K4B2L1	IVAISLDDPR	216502	259487	257240	97720	216874	105091	106579	86053	161888	44650	274094	229903	206201	127138	239501
Q7XBB3	VLVVGGGDGGVLR	706921	891401	719835	299894	566336	379846	438588	322420	369660	426959	1296464	1234668	837731	841162	1284942
K4D331	AILENPNDVTK	219308	253976	166128	134650	122289	65963	61125	43844	64623	74791	175352	158327	174260	96663	132624
Q7Y240	YALLVDDLEVK	249702	293318	661807	205106	780507	161859	172861	125493	187496	85305	148922	479674	310301	158591	466135
K4CWU2	GGYGGYPGGGR	163460	995995	864921	294217	235740	46186	20878	41968	36220	69541	112597	259914	319739	52648	447788
K4BQD6	AASSEGVALIVPDTSPR	331439	475994	765041	287521	669630	204156	184958	103213	189229	206725	210158	420558	388126	239292	479525
K4AYG1	FVQNTESTVER	66271	245383	186562	57710	215335	108463	78235	39033	106047	86729	183909	244063	208833	199864	260422
K4CVP1	FTLDSSNYIK	86377	137865	165851	54314	133234	57550	49934	36419	35464	58676	102112	107624	70693	54004	78700
K4BKZ5	DFGSPQQVAETLIK	131466	321840	542504	118911	245488	155083	122717	69667	110141	75273	140019	286926	343126	63289	363453
P38547	LVIVGDGGTGK	641197	737448	739284	585848	687266	314044	233502	154955	254852	240187	456035	549573	530733	362494	630660
K4BZB1	GVLLYGPPGTGK	394233	354525	166222	131154	203706	149754	102913	73099	58288	77821	268102	237279	183177	125739	199585
K4B9B8	AVVITSPGGPEVLK	339263	696086	962713	327359	656621	262203	198512	132318	252068	185303	283902	552827	450227	259669	397179
K4BNY4	VLVVDGGGSLR	146342	153030	128648	77787	99934	118402	65395	81679	51131	68126	165210	155553	116898	131433	221070
O65917	FATTAQDITDVAR	137566	187934	202294	87899	162874	55598	46794	23370	63489	38662	148794	203207	147224	46076	121423
K4B2Y0	SVTLPTTDSIPVPR	108295	173122	180559	64239	218768	55175	112203	56332	105467	55061	90800	193740	105811	87898	203579
K4C6Q9	FVEPGELTSK	229809	260670	286584	158216	293016	283260	225363	181614	192747	121146	182315	364026	294945	281350	318167
K4CU67	IIGIDIDSK	206335	186889	308986	61382	294473	41783	49091	56804	63688	42486	157126	282356	136427	102020	277102
K4B7S8	EIIIDVPLANR	115699	86611	260703	27041	235154	49675	61185	48448	62059	21159	80670	226199	110587	107598	210258
K4BIL3	ISVTLGDASGK	97832	157232	186105	95468	146564	145313	140576	107725	196932	124664	143883	283226	342933	303303	345676
K4CJ96	LLEGALNTFK	85039	188474	384307	81822	216390	51433	24294	21246	30254	22731	64015	93798	143938	20770	169734
K4AX22	AVVVHADPDDLGK	2272885	1988455	2240756	1175168	2102988	912430	812977	571555	566872	634959	799058	984151	879726	507917	786243
K4BK69	VGETVDIVGLR	162474	150006	368830	150790	182075	88943	34336	79399	65202	43542	165074	315115	211818	63179	211584
K4B9S5	ALQESLASELASR	110861	150758	251169	61339	169459	95276	49706	69631	41729	88712	172517	137668	126461	62387	79016
K4C6V9	ASVVDEVAK	87723	112248	111386	42843	139500	4644	2284	7022	3806	5238	92157	70160	97550	47021	106747
K4DCV3	SEILGYAGEEQLGK	108546	134405	168364	54172	120445	97820	73709	45069	78473	39277	108798	148010	161401	75345	132612
K4AQ32	ITIDPEDPAAVSEYAK	376907	672762	833499	320762	785677	279140	209272	184804	291457	153796	418387	589207	596291	222663	550517
K4B5T2	VDIDISCPK	639191	69056	1935736	1277270	22884	914809	462138	39017	546316	1085930	1217079	923223	1345106	542804	164512
K4C5Z1	NQIDEIVLVGGSTR	270462	324062	505275	178066	482204	190057	108047	101107	164214	135970	298765	300221	310892	167644	357204
O04059	EILSPETNYVPITR	123903	255455	239774	85501	219209	63293	104089	43184	62473	28387	110457	189982	194861	95005	141742
B1Q3F8	ILVQEGIYDK	75468	129548	181118	43089	188529	59568	18608	43845	58315	17292	63834	111359	73848	38705	119756
K4BY17	EVEEEDLLVK	798022	952956	800227	558630	901705	343654	190991	107114	261262	228212	614399	929434	647400	282449	673533
Q9SE08	EAGGSENSLEINDLAR	370073	586675	712154	422933	875488	203845	286378	142756	206968	169438	545957	708522	740337	347039	704643
O81535	DLDSELTSDFQR	92243	248377	337233	87340	364925	97965	112970	43623	104027	66448	162093	211569	142807	104753	260896
K4BU69	STELLIR	331729	664955	581225	382583	437962	194869	187858	216182	190982	196699	347023	465904	546780	82780	457814
K4CVK9	LVVAPPNFVIK	40713	80136	162661	34180	111562	30387	42407	29731	46060	14863	38966	114332	101407	25249	108930
V5YN05	LGGGANVVNPGYTK	157511	306113	364390	241280	238412	196685	57599	61016	135816	103387	168217	283353	344525	74789	292486
K4CFX4	GDPNIADSVAELR	279602	175842	437126	145053	279292	122578	80734	85526	106815	97056	337329	216511	222658	151467	230309
K4D3J1	LAEEVDLER	207222	128496	204367	142814	244193	117928	98794	92752	100861	97862	212534	182969	198894	124936	225069
Q52QQ4	YAADEDAFFADYAK	235348	225993	417261	89008	302221	140426	80401	54157	119851	107210	198311	242742	167575	72503	195046
K4BJI5	VLAPYSSEDAR	294689	383816	237225	173062	293107	161956	76209	91002	83488	99882	209905	239966	197579	123343	161729
K4DG02	NVVDATIGK	171406	414381	116997	124047	172664	152084	47663	62465	67890	74538	232540	183660	161346	47214	207777
