# Supplementary material for: Quantitative assay of targeted proteome in tomato trichome glandular cells using a large-scale selected reaction monitoring strategy
Source: Plant Methods. 2019 Apr 24;15:40. doi: 10.1186/s13007-019-0427-7 (PMC6480907; doi:10.1186/s13007-019-0427-7)
Supplement: Supplementary file 6 — Additional file 6: Table S4. Differential expression of trichome glandular cell (TGC) proteins between tomato organs. Fold Change: fold change for differential protein expression; p value: statistical significance; Accession: accession IDs of proteins with differential expression between different organs; Protein: targeted protein name; Peptide: peptide sequence used for selected reaction monitoring (SRM) quantitative analysis; GO - Molecular function: gene ontology annotation for molecular function; GO - Biological process: gene ontology annotation for biological process. [file 13007_2019_427_MOESM6_ESM.xlsx]

## Sheet: Table S4
Table S4. Differential expression of TGC proteins between tomato organs
Fruit vs Leaf
Fold Change (Fruit/Leaf)	p-value	Protein		Peptide	GO - Molecular function	GO - Biological process
30.6678	3.3282e-05	R9R6M9	Terpene synthase 19	ASQLAIDHEKDDILDK	terpene synthase activity
9.96968	0.00613	R9R6P8	Alkyl transferase	NLFDQELESK	transferase activity, transferring alkyl or aryl (other than methyl) groups
6.99151	7.972e-06	K4C6V9		ASVVDEVAK
4.71227	0.00962	R9R6P8	Alkyl transferase	C[PPa]PNPDLLIR	transferase activity, transferring alkyl or aryl (other than methyl) groups
4.58845	0.00321	K4BJU1		DQPLDVLFEEIK	endopeptidase inhibitor activity
4.444	3.5653e-06	Q9FT17	Lipoxygenase	DQEPLSAFER	oxidoreductase activity	oxylipin biosynthetic process
3.92973	0.02388	K4CWU2		GGYGGYPGGGR
3.36218	0.00144	R9R6M9	Terpene synthase 19	WDDYASVGYK	terpene synthase activity
3.04243	0.02771	K4BJT7		IEDGIVTTGGIK	endopeptidase inhibitor activity
2.77629	0.0006	Q672Q3	Wound/stress protein	GNLDIFSGK	catalase activity
2.4634	1.4035e-05	Q42896	Fructokinase-2	EAGALLSYDPNLR	fructokinase activity	starch biosynthetic process
2.44389	0.00399	K4CMI0		IRPPAHAADEEYVAK	catechol oxidase activity	pigment biosynthetic process
2.38144	0.00073	Q672Q3	Wound/stress protein	GPC[PPa]VNGPIC[PPa]K	catalase activity
2.18216	0.02068	K4CJ96	6,7-dimethyl-8-ribityllumazine synthase	LLEGALNTFK	6,7-dimethyl-8-ribityllumazine synthase activity	riboflavin biosynthetic process
2.13112	0.02724	K4B9T4	Lactoylglutathione lyase	DPDGYLFEIIQR	lactoylglutathione lyase activity
2.12705	0.00662	K4BJT6		FTPVDANENIVR	endopeptidase inhibitor activity
2.07003	0.00136	Q40140	Aspartic protease	EGGELVFGGVDPK	aspartic-type endopeptidase activity	proteolysis
2.066	0.01254	K4D062	MLP-like protein	VTNFTLHDGQLGK		defense response
0.476371	0.002	Q7YK44	Superoxide dismutase	QIDGTELDGK
0.473283	0.00051	K4CYV4		AIGVDGFGASAPADK	transketolase activity	pentose-phosphate shunt
0.454381	0.00019	K4C1C9		VTTTIGFGSPNK	transketolase activity	pentose-phosphate shunt
0.452948	6.8568e-07	K4C975		FAQENIAPYAEK	flavin adenine dinucleotide binding
0.443815	0.00768	O49877	Cysteine proteinase 1	AVAHQPVSIALEAGGR	cysteine-type endopeptidase activity	proteolysis involved in cellular protein catabolic process
0.442978	0.00106	K4C6Q9		FVEPGELTSK	hydro-lyase activity
0.432498	0.00054	K4CNW2	ATP-dependent Clp protease proteolytic subunit	IALESPAGAAR	ATP-dependent peptidase activity	chloroplast organization
0.420939	0.00114	Q40143	Cysteine proteinase 3	DGIVSPVK	cysteine-type endopeptidase activity	proteolysis involved in cellular protein catabolic process
0.420668	6.1133e-07	O49877	Cysteine proteinase 1	IDSYEDVPVNNEK	cysteine-type endopeptidase activity	proteolysis involved in cellular protein catabolic process
0.402036	0.00043	K4AS92		NAPGIVVVDDR	aspartate-semialdehyde dehydrogenase activity
0.398127	0.00033	K4BKV8		GVGPYTGVGDGR	strictosidine synthase activity	biosynthetic process
0.385686	6.71e-05	Q8GT30	Dihydrolipoyl dehydrogenase	NIIIATGSDVK	dihydrolipoyl dehydrogenase activity	cell redox homeostasis
0.381101	0.00118	K4CW40	Malate dehydrogenase	LSVQVSDVK	L-malate dehydrogenase activity	carbohydrate metabolic process
0.363598	2.4417e-05	Q40143	Cysteine proteinase 3	FNGGLDTEEAYPYTGK	cysteine-type endopeptidase activity	proteolysis involved in cellular protein catabolic process
0.341851	7.817e-05	K4BIL3		ISVTLGDASGK
0.330267	0.00041	Q7YK44	Superoxide dismutase	AYVDNLNK		superoxide dismutase activity
0.288355	0.00107	K4C0U7		VEEIDEENK		defense response
0.206534	0.00045	K4C0U7		LVSEIEIK		defense response
0.198374	0.00091	K4BNT9		GEIGSVASWK		defense response
0.190347	0.02093	K4DBY8		LATGEPLR
0.180229	0.00101	K4B9P3	Pectinesterase	EAVASAPDNSK	pectinesterase activity	cell wall modification
0.100958	0.00058	K4B9P3	Pectinesterase	ALTTSEATK	pectinesterase activity	cell wall modification
0.0235734	1.6001e-05	Q05540	Acidic 27 kDa endochitinase	GQNPQVEDR	chitinase activity	response to biotic stimulus
Fruit vs Calyx
Fold Change (Fruit/Calyx)	p-value	Protein		Peptide	GO - Molecular function	GO - Biological process
4.81075	0.00052	K4CMI0		IRPPAHAADEEYVAK	catechol oxidase activity	pigment biosynthetic process
4.16489	0.00122	K4CMI0		VNTASIAPVSK	catechol oxidase activity	pigment biosynthetic process
2.25675	0.00276	K4B989		TPETFLGDPYR	catechol oxidase activity	pigment biosynthetic process
2.09324	0.00453	R9R6M9	Terpene synthase 19	ASQLAIDHEKDDILDK	terpene synthase activity
0.486359	0.00206	K4C2W4	Protein disulfide-isomerase	LDATANDIPK	protein disulfide isomerase activity	response to endoplasmic reticulum stress
0.465519	0.00058	K4BKV8		GVGPYTGVGDGR	strictosidine synthase activity	biosynthetic process
0.462999	0.01363	K4BVU7	Belongs to the plant dehydrin family	AEDTSVPVEK	response to abscisic acid/response to water deprivation
0.462757	0.03146	K4CNW2	ATP-dependent Clp protease proteolytic subunit	IALESPAGAAR	ATP-dependent peptidase activity	chloroplast organization
0.462679	0.04632	K4CW40	Malate dehydrogenase	LSVQVSDVK	L-malate dehydrogenase activity	carbohydrate metabolic process
0.440819	0.00337	K4AYG1		FVQNTESTVER
0.42207	0.00747	Q40129		YFVLPSLR	endopeptidase inhibitor activity
0.411621	7.32e-05	K4C1Q5	Chalcone-flavonone isomerase family protein	GSQYGVQLESAIR	intramolecular lyase activity
0.39084	0.00106	Q7XBB3	Putative spermine synthase	VLVVGGGDGGVLR	spermidine synthase activity	defense response to bacterium
0.363745	0.01181	K4C0U7		LVSEIEIK		defense response
0.354674	0.00113	K4C0U7		VEEIDEENK		defense response
0.34776	0.00158	Q7YK44	Superoxide dismutase	QIDGTELDGK		superoxide dismutase activity
0.323862	0.00798	K4BIL3		ISVTLGDASGK
0.313222	0.00413	K4C235		QDIVVVEVPK	transferase activity, transferring acyl groups other than amino-acyl groups	biosynthetic process
0.296442	0.02871	Q7YK44	Superoxide dismutase	AYVDNLNK		superoxide dismutase activity
Leaf vs Calyx
Fold Change (Leaf/Calyx)	p-value	Protein		Peptide	GO - Molecular function	GO - Biological process
6.90593	0.00012	Q05540	Acidic 27 kDa endochitinase	GQNPQVEDR	chitinase activity	response to biotic stimulus
3.44565	0.00347	K4BNT9		GEIGSVASWK		defense response
2.35208	0.00038	K4CMI0		VNTASIAPVSK	catechol oxidase activity	pigment biosynthetic process
2.0623	0.03766	K4ASM0	Lipoxygenase	GLAEEDPNEPHGLK	oxidoreductase activity	oxylipin biosynthetic process
0.491186	0.00934	K4CH96		TLADYNIQK	ubiquitin protein ligase binding	protein ubiquitination
0.481925	0.00303	K4B8E7		ASHYFWDGFHPTEIPNK	hydrolase activity, acting on ester bonds
0.464561	0.00097	Q9FVH1	Transaldolase	IGTPEALDLR	sedoheptulose-7-phosphate:D-glyceraldehyde-3-phosphate glyceronetransferase activity	pentose-phosphate shunt
0.437596	0.00097	Q9FT17	Lipoxygenase	DQEPLSAFER	oxidoreductase activity	oxylipin biosynthetic process
0.415819	0.00564	K4C1Q5	Chalcone-flavonone isomerase family protein	LAEVDKYEEEEEEALEK	intramolecular lyase activity
0.404033	0.00027	K4CRS9	Chlorophyll a-b binding protein, chloroplastic	NLAGDIIGTR	chlorophyll binding	response to light stimulus
0.399346	0.04569	K4CWU2		GGYGGYPGGGR
0.359964	0.03758	K4CBX4	Purple acid phosphatase	SPPFPGQESLQR	acid phosphatase activity
0.352386	0.00572	K4CF87		TILDLLESK	aspartic-type endopeptidase activity	proteolysis
0.313089	0.0015	K4C235		QDIVVVEVPK	transferase activity, transferring acyl groups other than amino-acyl groups	biosynthetic process
0.293631	0.00015	Q672Q3	Wound/stress protein	GPC[PPa]VNGPIC[PPa]K	catalase activity
0.28635	9.6519e-05	Q672Q3	Wound/stress protein	GNLDIFSGK	catalase activity
0.271358	0.02722	Q6QDC5	Early light inducible protein	SDGIMTADAEIWNGR
0.227708	0.00264	K4BJU1		DQPLDVLFEEIK	endopeptidase inhibitor activity
0.171391	0.00327	R9R6P8		C[PPa]PNPDLLIR	transferase activity, transferring alkyl or aryl (other than methyl) groups
0.121475	0.00335	R9R6P8		NLFDQELESK	transferase activity, transferring alkyl or aryl (other than methyl) groups
0.115936	2.088e-05	K4C6V9		ASVVDEVAK
0.0682553	0.00016	R9R6M9	Terpene synthase 19	ASQLAIDHEKDDILDK	terpene synthase activity
