# Supplementary material for: Quantitative assay of targeted proteome in tomato trichome glandular cells using a large-scale selected reaction monitoring strategy
Source: Plant Methods. 2019 Apr 24;15:40. doi: 10.1186/s13007-019-0427-7 (PMC6480907; doi:10.1186/s13007-019-0427-7)
Supplement: Supplementary file 9 — Additional file 9: Table S5. QconCAT information. Sequence: amino acid sequence of designed QconCAT; Molecular Weight: theoretical molecular weight of QconCAT; Synthesized Gene Sequence: nucleic acid sequence of artificial synthetic gene encoding QconCAT; Accession: accession ID of protein to be quantified by QconCAT; Peptide: peptide sequence used for QconCAT design; KEGG Information: information on enzymatic function from the Kyoto Encyclopedia of Genes and Genomes (KEGG) database (sly01110 Biosynthesis of secondary metabolites - Solanum lycopersicum). [file 13007_2019_427_MOESM9_ESM.xlsx]

## Sheet: Table S5 
Table S5. QconCAT information
	Sequence	Molecular Weight	Synthesized Gene Sequence	Accession	Peptide	KEGG Information
SOL 01	MAGREGVNDNEEGFFSARGLDGIGDLLGKELEGIIDARTVNADELDKVNTASIAPVSKGILAADESTGTIGKVAPEVIAEYTVRGVTTIIGGGDSVAAVEKVDLNVPLDDNFKDDVGQAAGLLRDSVVLTGGPNYDVPLGRLDLTAEELSEEKLSVQVSDVKDDLFNINAGIVKTQDGGTEVVEAKEIVTYFSYPIRTLETSFIRAVNNVNSIIGPALVGKVNQIGSVTESIEAVKAASFNIIPSSTGAAKVPTADVSVVDLTVRVPFTSGLGLDKAIDDAEGIVKGLISEIVSRGDLAVVVGRFGINFVDYKFEGLDAFRANSLAQLGKLASIGLDNTEANRIADAGADIVRDLATVDSILLRVAAIIAEGVPESDAKFGGAIDDAARYAVSEGFDPD…	51190	GCGTAGCATTTAGGTGACACTATAGAACTCACCTATCTCCCCAACACCTAATAACATTCAATCACTCTTTCCACTAACCACCTATCTACATCACCACCCACCACCACCAATGGCTGGAAGGGAAGGCGTTAACGACAACGAAGAGGGCTTCTTCTCTGCTAGGGGCCTCGACGGCATTGGCGACCTCCTCGGGAAGGAACTAGAAGGGATCATTGACGCAAGGACGGTCAACGCTGATGAGCTGGACAAGGTCAATACCGCGTCGATCGCTCCCGTGTCGAAGGGGATTCTCGCAGCAGACGAATCAACTGGCACCATCGGCAAAGTGGCCCCTGAAGTTATCGCCGAGTACACTGTGAGAGGCGTTACCACGATAATAGGTGGAGGGGATTCAGTGGC…	K4ASM0	GLDGIGDLLGK	sly:544008	TomloxC; lipoxygenase
					ELEGIIDAR
				K4CMI0	TVNADELDK	sly:101259357	PPO; polyphenol oxidase E, chloroplastic
					VNTASIAPVSK
				K4CQV5	GILAADESTGTIGK	sly:101266063	SlFBA7; fructose-1,6-bisphosphate aldolase
					VAPEVIAEYTVR
				K4CHY3	GVTTIIGGGDSVAAVEK	sly:101254111	phosphoglycerate kinase
					VDLNVPLDDNFK
				K4BTH6	DDVGQAAGLLR	sly:101253377	GPX; peroxidase 12
					DSVVLTGGPNYDVPLGR
				K4CW40	LDLTAEELSEEK	sly:101253131	malate dehydrogenase
					LSVQVSDVK
				K4CGU8	DDLFNINAGIVK	sly:778285	mMDH1; malate dehydrogenase 1
					TQDGGTEVVEAK
				K4BAQ4	EIVTYFSYPIR	sly:100736482	F3H; flavanone 3-dioxygenase
					TLETSFIR
				P26300	AVNNVNSIIGPALVGK	sly:544068	PGH1; enolase
					VNQIGSVTESIEAVK
				K4BYG6	AASFNIIPSSTGAAK	sly:101258368	GAPC2; glyceraldehyde-3-phosphate dehydrogenase
					VPTADVSVVDLTVR
				Q8GT30	VPFTSGLGLDK	sly:544237	dihydrolipoamide dehydrogenase precursor
					AIDDAEGIVK
				K4CPN9	GLISEIVSR	sly:104648939	nucleoside diphosphate kinase 3
					GDLAVVVGR
				B5M9E4	FGINFVDYK	sly:100191127	beta-glucosidase 01
					FEGLDAFR
				K4BX34	ANSLAQLGK	sly:101264821	fructose-bisphosphate aldolase 3, chloroplastic
					LASIGLDNTEANR
				Q8GZR6	IADAGADIVR	sly:543704	HDS; 4-hydroxy-3-methylbut-2-en-1-yl diphosphate synthase
					DLATVDSILLR
				K4AW95	VAAIIAEGVPESDAK	sly:101263147	ATP-citrate synthase beta chain protein 2-like
					FGGAIDDAAR
				D0VNY3	YAVSEGFDPDVDLVK	sly:100316901	HDR; 4-hydroxy-3-methylbut-2-enyl diphosphate reductase
					VVEDVLIK
				K4AYT8	GLVGEIISR	sly:544095	NDK; nucleoside diphosphate kinase
					GDFAIDIGR
				K4BRG8	LSGTGSEGATIR	sly:101267885	phosphoglucomutase, cytoplasmic
					LQSSIDEVNK
				K4CK47	VATIQGLSGTGSLR	sly:101261642	aspartate aminotransferase, chloroplastic
SOL 02	MAGREGVNDNEEGFFSARFATGTEAIAKSVGDLSSSDLKESDVVVVEEKVTTPDDLLLAERVEASEIFRVDETLDRALAENEGEGLAKIIYGGSVNGSNSSDLAKGPEFATIVNSVTAKTSLAPGSGVVTKILLESAIRIQNAGTEVVEAKLFGVTTLDVVRLVTELADVGRFLDAFSPRNAVFGDSSALAPGGVRLNDLLIEKYFEVELKQDIVVVEVPKTTYDYLEGRLLDFTEKSAPVPSPLTQDELKFVVVVDDSKNAPGIVVVDDRVVAIIAEGVPESDTKVELLQLYARAAGITPAPSKAIGVDGFGASAPADKVVSVDATGDGVKLIGATNPLNAEPGTIRLYDSEEELATALAKNLNLIIEPGRVDGNDALATYSAIRVLSLGLLNQEKFV…	52044	GCGTAGCATTTAGGTGACACTATAGAACTCACCTATCTCCCCAACACCTAATAACATTCAATCACTCTTTCCACTAACCACCTATCTACATCACCACCCACCACCACCAATGGCGGGGAGGGAGGGAGTGAACGACAATGAGGAAGGTTTCTTTTCCGCTAGGTTTGCTACTGGCACCGAGGCTATCGCCAAGTCCGTCGGGGACCTCAGCTCGTCAGACCTGAAGGAGTCGGACGTTGTGGTGGTTGAGGAGAAGGTGACAACTCCAGACGACCTCCTGTTGGCAGAGCGCGTGGAAGCCAGCGAGATATTCAGGGTGGACGAAACCCTGGACAGAGCCCTCGCCGAGAATGAGGGCGAAGGGCTCGCCAAAATCATATACGGTGGCTCGGTCAATGG…	K4CHY4	FATGTEAIAK	sly:101253805	phosphoglycerate kinase, chloroplastic
					SVGDLSSSDLK
				K4B1K8	ESDVVVVEEK	sly:101251334	2-C-methyl-D-erythritol 4-phosphate cytidylyltransferase, chloroplastic
					VTTPDDLLLAER
				K4DFU3	VEASEIFR	sly:101263001	6-phosphogluconate dehydrogenase, decarboxylating 2, chloroplastic
					VDETLDR
				K4B170	ALAENEGEGLAK	sly:101245293	dihydrolipoyl dehydrogenase 2, chloroplastic-like
				K4B3X5	IIYGGSVNGSNSSDLAK	sly:101246286	triosephosphate isomerase, chloroplastic
					GPEFATIVNSVTAK
				K4CFD4	TSLAPGSGVVTK	sly:101254008	aconitate hydratase, cytoplasmic
					ILLESAIR
				K4BLA1	IQNAGTEVVEAK	sly:101258932	malate dehydrogenase, chloroplastic-like
					LFGVTTLDVVR
				A0FKE6	LVTELADVGR	sly:100037737	chloroplast threonine deaminase 1 precursor
					FLDAFSPR
				K4C261	NAVFGDSSALAPGGVR	sly:101256090	serine hydroxymethyltransferase 4
				B1Q3F1	LNDLLIEK	sly:100147722	GAD2; glutamate decarboxylase isoform2
					YFEVELK
				K4C235	QDIVVVEVPK	sly:778295	CHS2; chalcone synthase
				K4BDZ7	TTYDYLEGR	sly:101266391	3-isopropylmalate dehydratase large subunit, chloroplastic
				K4ASC2	LLDFTEK	sly:101268602	isocitrate dehydrogenase [NADP]
				K4B0D3	SAPVPSPLTQDELK	sly:101264255	probable ribose-5-phosphate isomerase 3, chloroplastic
					FVVVVDDSK		probable ribose-5-phosphate isomerase 3, chloroplastic
				K4AS92	NAPGIVVVDDR	sly:101258686	aspartate-semialdehyde dehydrogenase
				K4DHU7	VVAIIAEGVPESDTK	sly:101267503	ATP-citrate synthase beta chain protein 2
					VELLQLYAR
				K4BXC7	AAGITPAPSK	sly:101257857	dihydrolipoyllysine-residue acetyltransferase component 4 of pyruvate dehydrogenase complex, chloroplastic
				K4CYV4	AIGVDGFGASAPADK	sly:101245299	transketolase, chloroplastic
				K4DHT1	VVSVDATGDGVK	sly:101245444	dihydrolipoyl dehydrogenase, mitochondrial-like
				K4BJV9	LIGATNPLNAEPGTIR	sly:101244761	nucleoside diphosphate kinase 2, chloroplastic
				K4BI34	LYDSEEELATALAK	sly:101244165	probable 6-phosphogluconolactonase 4, chloroplastic
				K4B3J8	NLNLIIEPGR	sly:101249215	diaminopimelate decarboxylase 1, chloroplastic
				K4BT25	VDGNDALATYSAIR	sly:101254378	2-oxoisovalerate dehydrogenase subunit alpha 1, mitochondrial
				K4AYN3	VLSLGLLNQEK	sly:101267647	protein ECERIFERUM 1-like
				K4C6Q9	FVEPGELTSK	sly:101250813	3-isopropylmalate dehydratase small subunit 3-like
				K4CJ96	LLEGALNTFK	sly:101259864	6,7-dimethyl-8-ribityllumazine synthase, chloroplastic
				K4DCV3	SEILGYAGEEQLGK	sly:101258530	mMDH2; malate dehydrogenase 2
				K4BYL6	LILIGPPGSGK	sly:101264422	adenylate kinase 4
				K4BAW0	LASIGMENTEANR	sly:101250853	SlFBA3; fructose-bisphosphate aldolase
				K4CX83	GAGQNIIPSSTGAAK	sly:101256813	glyceraldehyde-3-phosphate dehydrogenase GAPCP1, chloroplastic
